# Supplementary material for: Identification of a five‐mRNA signature as a novel potential prognostic biomarker in pediatric Wilms tumor
Source: Mol Genet Genomic Med. 2019 Nov 7;8(1):e1032. doi: 10.1002/mgg3.1032 (PMC6978231; doi:10.1002/mgg3.1032)
Supplement: Supplementary file 1 [file MGG3-8-e1032-s001.xls]

gene	HR	z	pvalue
CLCNKA	0.992438448519226	-0.0908074861281739	0.927645561560726
SLC4A1	1.01178212001612	0.110254650441386	0.912207421628516
PTGER1	1.01670606994761	0.15282758709369	0.878534241928839
MFSD4	1.00434346801149	0.0347018636601173	0.972317474838018
RASD1	0.95960678099667	-0.367555361221998	0.713204804752847
FXYD6-FXYD2	1.05040251770906	0.369868878605376	0.711480190878968
CLCNKB	1.11539068102022	1.15939055219084	0.246297026090923
AQP2	0.890916673375758	-1.70058508684388	0.0890209264818683
PROM2	0.877937455946768	-1.03370547893993	0.301273870946234
EGF	0.835827600058601	-2.40315301925793	0.0162543842922001
VTCN1	0.976199216079435	-0.200941788130738	0.840744091858939
MUC20	1.00929321322569	0.070728234418183	0.943614049287332
FBP1	1.03885875643927	0.316258781156647	0.75180609456119
SPNS2	0.837201220156442	-1.37206353310866	0.170043660524714
ELMO3	1.12814316550824	0.711234594106574	0.476938874622275
RCAN1	0.776093773062699	-1.08874752625174	0.276265237298484
ATP6V0D2	0.980476506072017	-0.249536559442753	0.802945764759035
ATP1B1	0.931732702943093	-0.38209655784199	0.702389744916146
HYAL1	1.14503372470446	0.806242772735931	0.420102880436774
ACSL1	0.839353205766496	-0.920637586087381	0.357239671930905
BSND	0.822515910441971	-2.05646442041488	0.0397377723775487
TMEM37	0.808423202276831	-1.66611067222267	0.095691373280958
NTN4	0.714355904695664	-2.81252106845408	0.0049154803241548
BCL2L15	1.11446368593256	0.58558461944405	0.558154686661068
SULT2B1	1.11174673805265	1.1731004011673	0.24075554566644
CTSH	1.06347569248577	0.332620804987858	0.739420536682146
SLC4A9	0.982061109955352	-0.171051023995712	0.86418364540068
AQP6	0.989824771304591	-0.119242715602764	0.90508306588848
SERPINA1	1.08899193367068	1.00684529099593	0.314009125997174
MUC1	1.0115314758511	0.122346962471698	0.902624240659205
FAM167B	1.15880301962937	0.841617937954259	0.400001845298015
AQP3	1.00595840710037	0.0619424201781424	0.950608685919854
RHCG	1.04966058799953	0.729456152431975	0.465722680030165
HSD11B2	0.996482976328873	-0.0228573136942898	0.981764090228202
KIFC3	0.737612040679808	-1.82541318780469	0.0679387006809472
TINAGL1	1.37160803183557	2.12248114073804	0.0337973547573689
S100A2	1.03075258090633	0.296609135958206	0.766764935121283
SLC12A1	1.023917106436	0.371861365225824	0.709996071698118
TMPRSS2	0.893365175237707	-1.75365870977801	0.0794890045957855
ATP6V1B1	1.00208610312504	0.0164162889724034	0.986902284779681
UGT1A7	0.975905967272327	-0.356121547905328	0.721749540792303
GGT6	1.01466865209294	0.186868533513382	0.851763711194509
RAP1GAP	1.0939227452391	0.812804627500796	0.41633008198876
SLC52A3	1.12244639494438	1.23393762683658	0.217226147248377
KRT7	0.955050372431012	-0.661126008465789	0.508531507212235
UGT1A8	0.977865523981637	-0.329072192593075	0.742101121883982
SOD2	0.744123609152664	-0.829134753235058	0.407028160270268
GCNT3	0.902478781134421	-1.31660029481014	0.187972639945485
ACKR2	0.975605520390885	-0.128404492318324	0.897828876232282
CYSTM1	1.05264951912229	0.2642129352261	0.791615844258369
UGT1A3	0.978010420076983	-0.326714717979899	0.743883667294278
UGT1A6	0.967157251729044	-0.508189058597743	0.611320763293629
UGT1A1	0.983775429321733	-0.245607986558371	0.80598570620704
SLC9A4	1.03804218125955	0.410292974048511	0.681591045437802
UGT1A5	0.96956850753503	-0.454549063441394	0.64943368686439
UGT1A4	0.973808931761007	-0.392320543557956	0.694821386314117
SGK2	1.11164802293016	0.85466587370964	0.392736148152836
UGT1A9	0.97135025759446	-0.43054464866034	0.666799495350395
UGT1A10	0.971475129103489	-0.434346391792835	0.664036920188484
ACOT12	1.11796927694707	0.89414840356527	0.371242494230794
TACSTD2	0.954821581080518	-0.687957446786767	0.491479578815959
SLC12A3	1.00899453268252	0.121866144866548	0.903005028218156
TMEM72	0.990631604054414	-0.106650143241267	0.915066536849213
KCNK13	0.978477243109947	-0.215959635094293	0.829019211618635
NOSTRIN	1.1346891590859	0.71847480335868	0.472464578414392
RAB17	0.926485278288407	-0.951904222092274	0.341145558109422
GDF15	0.962971785953134	-0.359168151414235	0.719469300662972
KCNQ1	0.942314477919328	-0.37926145241488	0.704493721641434
WNK4	0.998877454513081	-0.0096777565437036	0.992278388003798
ATP6V0A4	0.897097694125314	-1.41097246991528	0.158252731721147
STAP1	0.882819701699703	-1.22377382957273	0.221037559389884
KL	1.09250643943445	0.712997277410325	0.475847441871904
HRG	1.13291938372119	1.27590820603008	0.201987969918457
AVPR2	0.9857924050894	-0.160237161195	0.872694257180764
UMOD	1.06803827702019	0.764702182447319	0.444448906317437
PBLD	0.84113269915303	-0.851505750584044	0.394488470253922
SLC16A5	0.843796320105172	-1.44945022824938	0.147211890308002
LRG1	1.08193004162488	0.676765901067978	0.498554496284464
PRR35	0.992737054167156	-0.099188636929781	0.920988496783059
CCDC64	1.07736695951492	0.851870168113356	0.394286155894071
INPP5J	1.18239878563155	0.822628116703931	0.410719504475749
CNGA1	0.833838352648573	-2.28484169674872	0.0223221117325358
SCIN	0.985744169912461	-0.183108328346856	0.854713021180902
UNC5CL	1.08121253618431	0.449636052988244	0.652972887482023
EPS8L2	1.05236022784256	0.503577891024291	0.614558032179134
LTF	1.18208773102873	2.10465273026435	0.0353215479989861
ANXA9	1.07687655033719	0.819591622809714	0.412448950843495
HABP2	1.12901485588124	1.43373632293545	0.151647522551211
MFI2	0.84030536610875	-1.03619062849071	0.30011321795774
FUCA1	1.27263852194224	0.87670785412416	0.380645339639166
MFSD7	1.11564182162802	0.816545529801001	0.414188194277143
VGLL1	1.04862762373202	0.504553630876369	0.613872384795214
FXYD4	1.02381596775653	0.372111455557056	0.709809867506144
LDHD	0.996938723481938	-0.0364695025101292	0.970907995996805
C6orf223	0.991736166132049	-0.102812238400183	0.918111991901907
MFAP3L	0.874590327919282	-1.06300553866569	0.287779439599579
BDKRB2	1.0339227610365	0.296136360825931	0.767125946726006
FXYD2	1.01477054695	0.2158923993521	0.829071621838543
DMGDH	1.09970809385715	0.730535866777675	0.465062697524529
PLEKHH2	0.793374347886284	-1.57861722989028	0.114423880180966
ATP1A1	0.797931284932128	-0.898465744217582	0.368937300012996
PFKFB3	0.987450334223641	-0.0853968310208954	0.931945912440412
USP2	0.974490026081474	-0.19947781270477	0.841888997483219
IL11	1.14314002417574	1.03585314614987	0.300270659016438
DEGS2	1.09163681447689	0.817543905057707	0.413617669378001
CEACAM1	1.24702337880121	1.93066564452261	0.0535244141318657
SLC6A12	0.947089215944478	-0.495854857681365	0.619996817570387
ANXA11	1.04760151526805	0.194154971173733	0.846054539693253
TMEM27	1.20076120915751	0.900371178414846	0.367922753485364
ELF3	0.95534086398826	-0.569168596856308	0.569241729704553
BHMT2	1.03247850191812	0.474643248103794	0.635041275000334
KNG1	0.935325130713723	-0.831379926583853	0.405759035265268
CA12	1.02772379649519	0.201794447453742	0.840077422546377
NDRG1	0.670377430596811	-2.11727389867757	0.0342366087800392
KCNJ1	0.911422206027694	-1.45373165077991	0.146020719511066
CYFIP2	0.914248138190278	-0.371142957110292	0.710531057129008
AIM1	1.07865619006807	0.601518284039529	0.547494837443316
GDF3	1.1633242912967	1.84801544519874	0.0646001085061267
RHBG	0.978519701374329	-0.285287437588872	0.775423936485069
CTB-55O6.8	0.972548933012025	-0.215631017319398	0.829275376198651
AOC1	0.949653516730732	-0.896669614131327	0.369895239326813
EDN1	1.05008899128092	0.378417325707527	0.705120599419989
TFCP2L1	0.96133363164423	-0.460551063665865	0.645120727850565
NKAPL	0.885771740518153	-1.04740438332481	0.294913110929099
ELF5	1.01311550845209	0.158894098208287	0.873752310570943
GAL3ST1	0.906829915996758	-0.736491140210795	0.461431857427749
PLLP	0.979386725282028	-0.165464421305659	0.868578451482861
NUAK2	0.950387763113283	-0.330795963651039	0.740798609951927
CLDN14	1.0499248205053	0.547163655605164	0.584266302928868
IL17RE	0.851239548209874	-1.24876336721359	0.211751636240783
SCNN1B	0.911162527457538	-1.48614162951607	0.137241663009121
PPP1R36	1.01689180402626	0.0989132347193936	0.921207160653514
TNFSF13	0.744935708260846	-1.9027181468481	0.0570773327481874
PAQR5	0.889562763966306	-1.34675125085151	0.178060359982371
MAOA	0.92948473363343	-0.684639589680118	0.493571378318211
FAM131C	0.99956579032276	-0.00426346484735214	0.996598257528429
AQP1	1.08997048209122	0.77890732397447	0.436034309300361
SCNN1G	0.929592910363515	-1.35879364688667	0.174211987066884
LURAP1	0.894450382987266	-0.623910740699068	0.532686206134544
EFHD1	0.912907306329818	-0.626013056010618	0.531306377774535
PALM3	1.05034547366745	0.4753861221171	0.634511784290622
RAMP3	1.11978081088434	1.13604703274329	0.255936880857237
PTPRB	1.29112503805734	1.41523188907913	0.1570005175509
COBLL1	0.958068418171766	-0.550041521440138	0.58229089485639
OGDHL	0.982438384364552	-0.187142675822546	0.851548768717333
ABCA4	0.931605181825096	-0.647273310537018	0.517455071818857
SEMG2	1.41170045464618	1.92942648502499	0.0536779383795479
PLAU	0.797489650945782	-1.57899564628361	0.114337055673076
F11	0.857934099809718	-1.79063391266929	0.0733520612610871
AC104532.2	1.13358225304054	0.606896654695301	0.543919498341592
RAPGEF3	0.895351815777752	-0.64938743307783	0.516087984740574
SELP	1.08869238011046	1.11491084802066	0.264888627566575
S100A6	0.98914453018505	-0.0861793465587755	0.93132384867584
ALDOB	1.00841261598512	0.087109963688724	0.930584105615554
FOLR1	0.894346529309612	-1.42120441767902	0.155257340788698
AGFG2	1.30460082443887	0.918068963010355	0.358582762523591
EHF	0.989534525007693	-0.15026421424077	0.880556165278796
GATA2	1.00280924365322	0.0231258124227842	0.981549915853834
TRPV6	0.976457288076201	-0.259095059324969	0.795561896763715
CHCHD10	0.915791788205115	-0.544765582468346	0.585914752762883
RP5-877J2.1	1.02266242891426	0.137430589835038	0.890690453245958
KLHDC7A	0.911310197281432	-1.26485603055754	0.205922941627874
EYA1	1.00800126100657	0.052262017931105	0.958319917236449
CX3CL1	0.688683266672904	-2.47303663969272	0.0133970407040168
RANBP3L	0.912244810473653	-1.40016897376746	0.161462724424445
MAP3K15	0.722093540583499	-2.1300466901581	0.0331677588632765
DNASE1L3	0.964700806391971	-0.430406857488194	0.666899707882672
PLEK2	0.997401459345523	-0.0205765415334197	0.983583453648645
RILP	0.912379300740362	-0.609859331086285	0.541954994782291
SOX11	0.828302588140159	-0.999336541832198	0.317631689279893
ACAT1	1.28187968041362	0.997701377991179	0.318424184819326
TNS4	1.00751560068521	0.101090877813742	0.919478319399603
NAPSA	1.10321014014849	1.37026263016385	0.170604933919853
C11orf52	0.917086615675694	-0.626705401343219	0.530852362627846
CLNK	0.866904813795122	-1.52936084640062	0.126175013162825
SLC43A2	0.900424711880645	-0.749092257242136	0.453801601469414
CBX7	1.08515421761344	0.496818629279243	0.619316956906178
SCNN1A	0.94078404621289	-1.02355188728203	0.306046980133453
PDXK	1.401755872518	1.09493913348722	0.273543303102502
GP2	1.19904350721244	1.11962029899763	0.2628756016287
SDC4	0.882255642453624	-0.650176869605529	0.515577980191645
BLNK	0.884524683669256	-1.21886279914176	0.222896271274076
TNFSF12-TNFSF13	0.7117088806262	-1.90085253017788	0.0573213312833034
SIX1	0.866831277236828	-0.941968526909962	0.346208753683464
TMED6	0.910118884937956	-0.746670472101116	0.455262497842742
FA2H	0.949565669186813	-0.703521375591438	0.481730890381386
DEFB1	0.94141978134057	-1.07806605347041	0.281004279566663
CAPS	1.0028917103979	0.0157004292238448	0.987473384568809
VWA1	1.10773797307927	0.509866864211182	0.610144737732556
SMIM5	0.950079282373777	-0.598246088787916	0.549675742890714
NUSAP1	1.56789226093646	1.49439755954987	0.135071739068265
NEURL3	1.02203008739706	0.26883533381608	0.788056401482891
S100P	1.3336635799448	2.4073527504707	0.0160686406882718
SLC4A11	1.22980159476339	1.6887727086804	0.0912629957630656
TMC4	0.930116306855678	-0.772906668434643	0.439577617947747
SLC39A13	1.39704249001632	0.949668249448109	0.342280847644328
TMEM238	1.07130807520544	0.4442023699071	0.656896278988303
SLC9A2	0.964615195297004	-0.429145855014318	0.667817083526739
PRRG4	0.897542525507218	-1.10510693125315	0.269113257576661
RBKS	1.24588620951514	1.03260859834582	0.301787102709898
KCNJ10	0.990616364102552	-0.138382825996389	0.88993786929516
IER3	0.849991979601209	-1.02866948465456	0.303635014089289
TEK	1.00153302137071	0.0133780041847462	0.989326215390562
NAAA	0.961575746351457	-0.231618105985593	0.81683464334901
ADTRP	0.995320557868845	-0.0552428220561934	0.955945013934636
FSTL3	1.06908337015964	0.388284303458305	0.697805651868957
IMPA2	0.969438146666329	-0.148043057053188	0.882308787990811
CARD6	1.21530827117255	1.16154425626476	0.245420636368986
POU5F1	1.07015182544146	0.82230621432156	0.410902640809021
KIF12	0.996231196079802	-0.0418348593528107	0.96663034558329
SLC16A12	0.902937508766248	-1.37984279455419	0.167635053098674
SH2D3A	1.03477919728812	0.445006340250531	0.656315172228556
SLCO4C1	0.980594272591999	-0.231251115813337	0.817119721318948
FAM3B	0.996087312321993	-0.0420976104904714	0.966420885036332
TMEM51	0.781855179146576	-1.28909807712612	0.19736399197569
FRK	1.04388921321235	0.300893066403093	0.763496037670175
KIF13B	0.896744429947831	-0.690958017702318	0.489591924333115
GPX2	1.12538221883234	1.37951866969024	0.167734894008172
UXS1	0.326335205145464	-2.53959247123714	0.0110981702618448
PIEZO1	0.941601529559196	-0.444174564241609	0.65691638053465
SLC14A1	0.909207270618079	-1.28568142716797	0.198554265706708
FOLR3	1.07525268187987	0.737220193924352	0.460988454938739
CASR	0.910878630324589	-1.65233070210956	0.0984671537820914
CNDP2	0.968519434786647	-0.131146592805162	0.895659343700163
CFAP221	0.950804956155064	-0.481338276543657	0.630276097205603
CNPPD1	1.24093359818216	0.684872748761409	0.493424223662496
APBA2	0.870233597816653	-0.551180518403138	0.581509933507679
TOP2A	0.935641774261795	-0.29526616931162	0.767790557999297
CST6	1.11987587691781	1.73459468511679	0.0828126215487773
NCAPG	1.49482838439172	1.51035781346327	0.130952147045646
TRPM4	0.856896980570584	-1.04576001714974	0.295671845336822
IHH	0.80142329072879	-2.09909714157752	0.0358083383746859
SELE	1.1270524658642	1.50741761086796	0.131703647498055
HSPA2	0.980457452076747	-0.238551494702479	0.811453380863384
ILDR1	0.999182051128299	-0.00882839901251933	0.992956048233094
AMBP	0.944985683728319	-0.650568824690508	0.515324860244036
ARHGAP11A	1.63810151240591	1.68219783195528	0.0925304844028466
TMEM61	0.847089253024167	-2.44294172700211	0.0145680893478148
PVALB	0.958695713471942	-0.582760959826926	0.560054229573118
CKAP2L	1.2183363849054	0.765042873197427	0.444246015329804
ERP27	0.95184994474825	-0.590716413874409	0.554710448267901
MMP24-AS1	0.917307712829953	-0.516328150034601	0.605625238575432
ADGRF3	1.20654530740816	1.13864383720514	0.25485173647796
SERPINA3	1.03364077237274	0.503953780968341	0.614293856315168
GSTM3	1.07680564879936	0.465498420690391	0.641574567631162
COL2A1	0.833523931608403	-1.4309403850685	0.152447301432198
FOSL2	0.849069420417768	-1.01857977824326	0.308402508537675
MIOX	1.09225450702963	0.967519676928899	0.333284309495066
ABI3	0.913726245069727	-0.446076725137508	0.655541824685358
CFB	1.14129795681282	1.22663615715954	0.219959373048552
ACOT11	0.917493463938489	-0.49525991507946	0.620416662323766
CWH43	1.0091603413996	0.103506966665292	0.917560620595615
ELOVL2	1.10338461058549	0.589489041912722	0.555533260922631
MVP	1.05460299997841	0.336332542802248	0.736620112231036
TMPRSS13	0.956212975869688	-0.466334862002722	0.640975828602059
IGFBP7	1.01684644640418	0.109355755440497	0.912920325262087
SIX2	1.1185995752202	0.928870509092995	0.352956198068821
CIITA	1.01266999800795	0.0981029899096129	0.921850513376718
ENAM	0.875880128548145	-2.01945442977843	0.0434400091727892
PLCXD2	0.921661068225129	-0.747132201259469	0.454983764288749
KIF20A	0.961542466936013	-0.149265076030573	0.881344471799472
KIF15	1.09699569807153	0.424368693029685	0.671296948969947
SLC38A11	1.00572584285152	0.0855034256167692	0.931861172198517
CLEC3B	1.09038276184907	0.575488418125413	0.564961021365795
ERVFRD-1	0.952123336954413	-0.525679763746138	0.599110726280776
HOGA1	0.937539765987004	-0.672705687865742	0.501134548306006
XXbac-BPG116M5.17	1.13512574679449	1.18231738030991	0.237079791806377
CYS1	0.952752390642229	-0.842064744889682	0.399751713789809
LCN2	1.11161317367543	1.7587607916657	0.0786181469616441
HJURP	1.63486314782466	1.74148596418802	0.081598431448528
ARG2	1.11749400605989	0.684195592945616	0.493851664772439
GALNT14	0.844416643749176	-1.55856915003277	0.119098389453665
RNF144B	0.749321032710378	-1.95909940861443	0.0501011460617578
ITGB6	0.949701348280091	-1.03791923193824	0.29930765907699
B3GNT8	0.952681061864787	-0.321437087979055	0.747879180954436
IRF5	0.914091207516897	-0.717123326183591	0.473298003933306
SKA3	1.34538646267887	1.11351382913086	0.265487812315885
SVOPL	0.82481579548382	-2.02183949636042	0.0431929359791319
TGM2	0.994641369980678	-0.0328424771816953	0.973800204576352
PRRG2	1.0170837526668	0.122207439202665	0.902734734986185
HELT	0.973821034737416	-0.139091573570437	0.889377786817903
ZC3H12A	1.18346151238214	1.22913318266176	0.219021875726534
EPAS1	1.04323193851187	0.235169364436764	0.814077282890154
FAM102A	1.26266304513062	0.840261821034488	0.400761602851077
CYP1A1	0.971169985038153	-0.293005412158581	0.769518014855713
AIF1L	0.941561241936075	-0.397799541991768	0.690777954906603
TPX2	1.21855810594269	0.830484448169494	0.40626493707758
KLRG2	0.875020522615064	-1.66658783382366	0.0955963897073417
TNFSF10	1.09742530273116	0.859169471798437	0.390247023443175
BUB1B	1.24145091908719	0.875226907390934	0.381450455381899
GADD45B	0.938129583943132	-0.55161773086087	0.581210285824613
TROAP	1.09326609860815	0.395531075558134	0.692450992356073
TMEM176B	0.9605004824718	-0.330810287384068	0.740787789791422
CPEB3	0.771176463708711	-0.906206481330479	0.364826573127772
ITGB4	0.850111022987511	-1.34911828003067	0.177298977597078
CDCA7	1.11792070154995	0.512485665889703	0.608311149760401
ACSS1	0.812935696364257	-1.61253237602334	0.10684614053398
NDC80	1.54805982211139	1.67961491575899	0.0930322637041515
ACSL5	1.27828373889148	1.41700340007458	0.156481933396368
PRKAB1	1.09298928571576	0.234863769526253	0.81431447079
PVRL4	0.948362489397914	-0.702020430943949	0.482666422129762
PRSS22	0.971863030245814	-0.414619815491541	0.678420239869345
BRIP1	0.821749109655634	-0.928290722475042	0.35325678524065
NFKBIZ	0.874273645004063	-0.895116016195588	0.370725073117219
PPP1R1A	0.955805515848215	-0.390405394129218	0.696236799767343
GLTP	0.554217199756655	-1.76797936352046	0.0770643536630173
PEBP1	0.88834621561133	-0.406307610798151	0.684516593965669
TLCD1	0.971716281342862	-0.178107982924245	0.858638172806278
WWC1	0.920856121583687	-0.62127347408309	0.534419703578859
SLC22A2	1.02947759103906	0.422120153084913	0.672937318674032
SLC25A35	1.15731675142525	0.772172406628026	0.440012322069401
JADE2	0.948797841108476	-0.383441677644965	0.701392306064602
LIF	0.945064512073868	-0.456976489951174	0.647687943877974
ITGA2	0.90032682541626	-0.869874695158676	0.384368885640011
SCTR	0.934278101078942	-1.13295219745671	0.257234328209725
PDE8B	0.648320382394553	-2.28961250915161	0.0220437891988047
KLK1	1.05527456172554	0.837637525402369	0.40223431075057
FUT6	1.07113417875505	0.679527842047347	0.496803472613178
CRYL1	0.995160674764199	-0.0297437662466874	0.976271406931164
C1orf116	0.93768133918391	-0.93305262630952	0.350792797200961
ATP2A3	1.07754709827042	0.56069969218426	0.575002277079893
SLC9A3	1.01015037692304	0.174884457760102	0.861170422974929
GATA3	0.944650457294582	-0.874330818839066	0.381938120456714
TTK	1.42632549172145	1.66623963682229	0.0956656941979198
KCNE1	0.868542339805067	-1.38445345433132	0.166219650942268
SLC16A1	0.974797201389262	-0.0998894609653674	0.920432083433583
PDZK1	0.887226862700876	-1.36096860304999	0.173523611709848
ESRRA	1.12288623816741	0.446453459181745	0.655269724082347
FAM149A	0.873174240121593	-1.00715567847225	0.313859968153329
PLEKHS1	0.901549380604316	-1.09205185655172	0.274810308723277
PPP1R13L	1.04689416345762	0.253492700277548	0.799887501338032
GABARAPL1	1.13609051035338	0.635709875516377	0.524965538483325
TSPAN1	0.93926290854896	-0.964568486099915	0.334760990195694
PROSER2	0.927541532473432	-0.776973138650135	0.437174618326096
NCAPH	1.23863451930225	0.939351372954558	0.347550370538148
TM4SF1	1.0166042176201	0.109170756557616	0.913067054534271
FOXI1	0.985423375831864	-0.204456307944092	0.837996931979132
NKAIN1	0.855518909258065	-1.243151783248	0.213811906687526
BUB1	1.39163517393031	1.43167211768359	0.15223767961317
ST8SIA2	0.812141233395418	-1.91625157024378	0.0553330820554265
PRR26	1.03135586036766	0.319088223177217	0.749659613797794
NR0B2	0.893660392626484	-1.4669415860063	0.142391946499448
MELK	1.2560600524052	0.94271189454712	0.345828287677923
CBR1	1.10907616670277	0.420252348888428	0.674301116208433
L1CAM	0.961990369708959	-0.420586304893856	0.674057195867027
KRTAP5-8	1.03402649946489	0.321009800230583	0.748202964123441
SFTA2	0.988306622057553	-0.117517324739271	0.906450116010552
ST3GAL4	0.711846715442966	-1.3961151651896	0.162679817763069
TMEM213	0.915025968908927	-1.52710940289297	0.126733809168752
LLGL2	1.07575615184018	0.437346469586849	0.661860099292876
SEMA4A	1.14723611297607	1.04404811286884	0.296463130213536
RAET1G	1.20820496242794	1.45335792697424	0.146124401608706
SGIP1	0.891536640487511	-0.856827008216195	0.391540497008103
KIF11	1.16958075258967	0.652590892365547	0.514020058664744
CDC6	0.833420495475759	-0.708289607355111	0.478765429599652
EDN2	0.934341526104909	-0.811391216630886	0.417141041574574
LCN12	1.10774429399589	0.945624932669385	0.344339922714904
AQP7	1.05902108052581	0.628492655091721	0.529681256723697
B3GNT3	1.0061894309919	0.0993082703499285	0.920893512089884
CLDN10	0.93950417355659	-1.32713566059507	0.184463810832103
SLC5A3	0.995213823203524	-0.0197611937985111	0.984233874696362
ASPA	0.832071330911553	-1.9950848581117	0.0460336255293103
PTGER3	0.975777527308862	-0.399713949668508	0.689367216421813
SPAG5	1.0505810221004	0.196839504854249	0.843953135445614
IL1RL1	0.982739343972218	-0.220363926128022	0.825587737651315
TMEM45B	0.966544193926317	-0.395120127859283	0.692754235042046
SGOL1	1.38361345911741	1.34726983259007	0.177893344316396
CPEB2	1.13224820736826	0.988373839947471	0.322969594468485
CDC20	1.74216077000774	2.18787554585788	0.0286786690340739
MCM10	1.12701225946048	0.581078910812694	0.56118727136273
ITLN1	1.06040119331756	0.762571369223886	0.44571906483249
PTK2B	0.924017757525355	-0.343315432978181	0.731361171758938
PIK3IP1	1.12285527068383	0.718260589147289	0.472596625566943
CENPE	0.936299979119035	-0.317182954902144	0.751104782712002
TNFRSF11B	0.90084705526962	-1.44763623455466	0.147718811831741
ADGRG1	0.841526218834229	-1.48548956560383	0.137414185438915
SLC34A2	0.947008369628104	-0.882444769957076	0.377536334303749
SIAE	0.891730894297874	-0.600361648377054	0.548265241379226
CA2	0.916780073810506	-0.831264725824277	0.405824096999979
CYP4A11	1.12398747063776	1.25698399112604	0.208759432564441
PDE2A	0.871002943704765	-0.954244536431563	0.339959875685951
SLC14A2	0.982936530498409	-0.200979111673024	0.840714907281959
ACTR3C	0.716744753617985	-2.01281873952042	0.0441337017433879
NOS3	1.06841532369893	0.440180114846427	0.659806660753478
ITGB7	0.94056400023192	-0.458452847270073	0.646627131509993
TMEM139	0.875133226707319	-1.8102737701472	0.0702533425654278
CPVL	1.05221531258716	0.352899684401279	0.724163647440741
PPL	0.944054329201432	-0.541745643215878	0.587993741861243
EXO1	1.13059165970868	0.597875526239787	0.549922991051128
CLDN16	0.884040607911813	-1.96438406756326	0.0494855690842809
NR4A1	1.01462212989301	0.111517557686681	0.911205943418677
S100A3	1.00669277922646	0.0671800632749497	0.946438356465305
SLC25A30	1.01439306901881	0.0624047785534646	0.950240489643813
SPP1	0.982825518745185	-0.249507816827185	0.802967995117888
SH3TC1	0.878066025043633	-0.625308457764342	0.531768630016492
FAM83D	1.23565758854773	0.950651357556966	0.341781388445894
CTSD	1.17706527132886	0.703162750676579	0.481954329874405
AKR7A3	1.11612497165691	0.598596070359847	0.549442277172021
SLC26A4	0.982886472779784	-0.121992059465594	0.902905306929079
KIF18B	1.03741942248929	0.175178436369815	0.860939427609153
ACADVL	0.755506673302064	-1.35717575423242	0.174725372690965
RASSF7	1.18430152387994	0.880989398403569	0.378323558143633
ENG	0.928394876425041	-0.491027820330337	0.623406770985559
PTGS1	1.066372084364	0.718669977418873	0.472344285793334
WNT7B	0.954271838691715	-0.62459133000328	0.532239311430824
EXOC3L2	1.11700302043317	0.716436783655368	0.473721688819875
C2orf54	0.972733755523017	-0.343735071403071	0.73104553334813
NCEH1	0.752654455818308	-1.15367873163137	0.248631906626116
TEX264	1.0580811824155	0.172153780495434	0.863316633121932
SULT1C2	0.994633451926558	-0.0376319664968246	0.969981120387323
ADIRF	1.14344442774771	1.60933907423367	0.107542219474448
SPNS3	0.956129475639168	-0.435160039716764	0.663446265719116
STARD8	0.965566836956386	-0.209692835988178	0.833907417284938
SLC3A1	0.986463529238063	-0.221225720309014	0.824916683447779
CDKL1	1.19074076563475	1.13605932885679	0.255931735043747
SPTBN2	1.02701428451867	0.201825946641101	0.840052796449805
AURKB	1.02820975420346	0.138488483496048	0.889854370754125
CISH	1.16134125503893	0.569351399047863	0.569117692095115
FAM65C	0.828601275367187	-2.22732968334581	0.0259252480967895
SPR	0.850815689908503	-1.5999472030468	0.109610296458071
KIF18A	1.60396780778469	1.92833309821595	0.053813707456616
CDH16	0.963132495597639	-1.0564674215276	0.290754717324409
RRAD	0.969957647515216	-0.352808070876797	0.72423233270111
CDCA8	1.89849391136456	2.36532996470854	0.0180140131797169
KIF14	1.14107409786133	0.685324814858557	0.493138976262411
PARK2	0.926807111596168	-0.506592418946251	0.612440828709315
LIPH	1.03325199480937	0.472620426062098	0.636484007007538
FXYD3	1.29341772721535	2.38122306992055	0.0172552593826404
CDC25C	1.24414720623069	0.968336135502976	0.332876523463284
PLCL1	1.02469606562218	0.198909269378344	0.842333718484951
SYNGR2	0.939656244268404	-0.270520432148886	0.786759900119992
DTL	1.02118986127387	0.104855033034924	0.916490840639322
ZHX3	0.886193677362465	-0.63733886430157	0.523904141032217
PRODH	0.959019908194226	-0.69263302520017	0.488539879525449
USP53	0.783100980684091	-1.08945251756653	0.275954382876635
CASP10	1.095087730662	0.535389514262129	0.592380539399843
LPCAT2	0.931923447885954	-0.490697028550409	0.623640748448337
FOXQ1	0.906658562279125	-1.66564320867608	0.0957844996188883
ALDH8A1	0.969980254675861	-0.278967758405686	0.780269567947506
TMEFF1	1.04762007331962	0.22680803656894	0.820573014269217
KLHL23	1.01679411239911	0.0657766550793807	0.947555642524368
FGF8	0.919571274517587	-0.896662416450134	0.369899081209745
NCOA7	1.58281762476306	2.071617410107	0.0383011349827948
PRR11	0.784194976904423	-0.966726648402799	0.333680701737869
IRF1	0.930429793259712	-0.340385981846652	0.733565873989278
PCDH1	0.943646712226337	-0.437061019368182	0.662067095969042
MVK	1.15124826809488	0.524096092675636	0.600211706088214
TM4SF18	0.985417283684186	-0.0817408942149487	0.934852758268191
SKA1	1.23578860981715	0.893664741083172	0.371501295761643
TFEB	0.945972227602536	-0.306160146228563	0.759482715002239
PRR13	1.08201520551894	0.248343079154881	0.803868970398437
C4orf19	1.02926277536587	0.32576225768645	0.744604236351844
SPC25	1.36252564750815	1.40925058409067	0.158761085128268
AK7	1.16971124766271	0.989483989288068	0.322426399521726
NUDT8	1.05445015740153	0.343107114896099	0.731517878757238
TYMS	1.17509413360595	0.716654605505939	0.473587242190904
ZNF331	0.680182047688656	-1.16021351292867	0.245961886621068
FGD3	1.05466316570975	0.271715134915041	0.785841063002164
DLGAP5	1.2244045390347	1.03333054144514	0.301449239229878
MYBL2	1.16366092656291	0.796074176293139	0.425988922785881
SERPING1	0.755574167636791	-1.72591171627034	0.0843632965868103
PROC	1.00672650153072	0.0705484664056642	0.943757126002776
MTMR10	1.2114495106521	0.612431282408879	0.540252450000919
MEOX1	0.864321898749456	-1.20357215274222	0.228754988083685
GPR108	1.31651126957616	0.742937201118972	0.457519701662907
CCNB2	1.41047992804087	1.52808206804658	0.126492163078385
MSANTD3-TMEFF1	1.03503603148522	0.16768073197768	0.866834455205864
KIF2C	1.66037565411535	2.07431885593464	0.0380497077512
MGLL	0.863255192059104	-0.847168188366133	0.396901382151556
CDK2AP2	1.00713689940625	0.0331125621733509	0.973584825078318
UPK1A	0.996060356363988	-0.0476100033748218	0.962027059531732
MEX3B	1.32781630840171	1.15037353992282	0.24999005348222
SERINC2	0.893872085877282	-0.890620214123657	0.373132951039692
E2F7	0.937885239192594	-0.341904498892128	0.732422763832169
TCTA	1.31193540590641	1.1267106380051	0.259864843206357
TNFSF12	0.759305979839542	-1.6163260130078	0.106023845491585
VASH2	0.856434085836176	-1.12072946754935	0.262403035006209
CRIM1	0.971488548436712	-0.115500156195904	0.908048696679593
REEP5	0.856216433448773	-0.609397293441825	0.542261131463085
POU2F3	0.999406971112378	-0.00604511875385243	0.995176722454642
ROBO1	0.817848511914165	-0.851465290706853	0.394510936312167
C19orf33	1.13860146451213	1.49582971187238	0.134698036550666
NEK2	1.21522898967537	1.08251510598862	0.279023706811742
LRRK2	0.896087597615097	-1.15448025222444	0.24830333016004
CCDC64B	1.06376736403044	0.875904917562375	0.381081725960658
PKHD1	0.951683469916334	-1.03683092588172	0.299814659994738
CDCA2	1.14375973087236	0.697398703827039	0.485553312492601
SMIM6	0.949742023019095	-0.753185833140109	0.451338251250029
C11orf80	1.29972876359513	1.04178765496851	0.297510138884158
CASC5	1.12406986642465	0.478596392560203	0.632225785195273
COMT	0.710223175459755	-1.2742182135153	0.202586092073748
SLC48A1	0.752809885851423	-1.21947286572764	0.22266476854515
LRIT3	0.989108730316215	-0.086151132982449	0.931346276441175
KIF4A	1.23646649289594	1.03598343603406	0.300209870120429
ADD2	0.876557743107721	-1.12771423931026	0.259440622084654
RNF175	0.779650718669653	-1.50586163701006	0.13210269649193
HGD	0.954762227271379	-0.660777595808956	0.508754952720829
ADH1C	0.927593818503022	-1.25231355657076	0.21045563097213
KIFC1	1.14485538202859	0.645526144098215	0.518586281492054
FAM107B	1.07373955163724	0.241194728575406	0.809404196305176
ACADS	1.03575127488857	0.170985527122254	0.864235145690228
MACC1	0.890081852453095	-1.75816286492183	0.0787198017781607
NREP	0.970935802777989	-0.100656396948496	0.91982322570424
MMP16	0.754473726829209	-2.00488246322706	0.0449756139218745
TACC1	0.93044592537205	-0.33640385117392	0.73656634573083
ASPM	1.22488168578716	1.19330422901472	0.232750246850915
BICC1	0.694163701303764	-3.26337939864825	0.00110092029500447
MMRN2	1.19801443791519	1.14489556969475	0.252252419427442
CLMN	1.26940740849451	1.24963126044881	0.211434278262204
CDCA5	1.22176206983631	0.858495944785115	0.390618668754736
MT-ATP6	0.881974979390058	-0.610721926838622	0.541383687357505
BNIPL	1.0732507223285	0.509257106673523	0.610572019352059
FAM64A	0.896474640463632	-0.52122542507483	0.602209744448927
B4GALNT4	1.26331606943024	1.0757853889988	0.282023248241696
BIRC5	1.09104338388131	0.43418434896721	0.664154577480815
B3GALT4	1.31362949437896	1.49198687114711	0.135702587152208
MFSD6L	0.92123569851695	-1.06864134943837	0.285231308880318
MUC15	1.01211993876983	0.199603359721419	0.841790799984178
CD82	0.801550979915993	-1.81303452977824	0.0698264957759366
TMEM86A	1.18826715675692	0.734524250137975	0.462629286047345
CCDC88A	0.741699250856307	-1.04670475906973	0.295235768117781
PAQR7	1.06491932874786	0.229942132245735	0.818136736568607
CYP24A1	0.966489648009618	-0.63498775582886	0.525436400678965
HAO2	1.18875131256274	1.5567688557518	0.119525374033012
PLK4	1.03570898037184	0.140992045255788	0.887876226534482
AKR1C1	0.872423730792079	-1.07066836762064	0.284318570737082
CEP55	1.30392773176781	1.12854277048942	0.25909076450276
B4GALT1	0.815243392366983	-0.920641716289827	0.357237514870464
TLR5	0.975718973587308	-0.184753250429824	0.85342257725484
GPRC5C	0.895775361383877	-0.486072841694548	0.626915521557478
LRRC32	1.04895390214213	0.336905081074539	0.736188454878832
CLDN23	1.11634926486866	1.2728640395286	0.203066291811624
PSRC1	2.14259879725561	2.29778913148511	0.0215737936530775
CKAP2	1.5812414084646	1.77004215660304	0.076720118272185
NAGS	0.954700963006678	-0.277367906381051	0.781497622211706
ALDH1A1	0.84580886475678	-2.09151180563004	0.0364822092672232
ETV5	1.16358875997877	0.709867911043508	0.477786051099742
RAD51	1.28819393815066	1.01083874111282	0.312093617539183
CCNA2	1.12138130299351	0.56927502782274	0.569169511042935
A4GALT	0.908048107831107	-0.881245113488941	0.378185166354505
S100A14	0.984449072270731	-0.237978774702641	0.81189755666696
TMEM140	0.977778705386545	-0.150324311358441	0.880508753232105
AFF3	1.18602778671893	0.933699811541436	0.350458762257335
SPINK1	1.09775529929929	1.42909280060554	0.152977562484764
CHN1	1.04313035976987	0.145233263958958	0.884526703509187
EHD4	0.775384073167167	-0.948981177226912	0.342630185440664
EME1	1.00959590196932	0.0336001535736208	0.973195999804654
MYO3B	0.891602482489613	-1.68754623424625	0.091498367607814
S100A4	0.960520035569382	-0.386589725479051	0.699059965550394
MAL	0.899203614233535	-2.24759270704684	0.0246021730401251
LINC00694	0.903038660107252	-0.836863822829485	0.40266911756219
HMGCS2	0.918285228019873	-1.76003823140554	0.0784013245541505
SERPINA5	0.954453996576966	-0.603838191868691	0.54595122496989
HSD17B2	0.923207112704703	-1.22171059356884	0.221817088772614
TRIP13	1.11902911264801	0.444636966359517	0.656582128502502
TP53INP2	0.995728813649058	-0.0218035409454507	0.982604669593481
MTURN	0.855484056544049	-0.844915146668492	0.398158216961102
CRB3	0.994860141831953	-0.0727430091263555	0.942010622852604
MYB	1.1621208002	1.04002966515616	0.298326118620725
NEIL3	1.0098066843756	0.0515150118478063	0.958915140009474
HMMR	1.40226364164267	1.56085135891138	0.118558826223799
ALS2CL	1.01368330931884	0.109895393916802	0.912492335541025
FBXO2	0.98542327331914	-0.157490600430869	0.874858215224316
TTC39A	1.08937120973818	0.714189657825172	0.47510991115569
LYNX1	0.715762832819552	-2.41845222100928	0.0155866923702688
PRR15	0.920902428793215	-1.47422763849207	0.14042031066637
LRRFIP1	0.93797330742308	-0.177315361278234	0.859260685421356
TICRR	1.10841399730692	0.627472177314818	0.53034976840406
JUNB	0.994673544815332	-0.0394359933036188	0.968542783712085
MT-ATP8	0.833340763027372	-0.859237032599244	0.390209755948951
SFN	0.964375756596976	-0.441518089650197	0.658837968440469
GTSE1	1.14753563523726	0.664860901558205	0.50613946530445
CAPG	0.964823293676068	-0.332474841839165	0.739530733586236
TANGO2	0.9759773340023	-0.0819262397793431	0.934705368247102
KCNN1	0.915189879026175	-0.65131824306052	0.514841074422765
ETFDH	1.08539936962251	0.272667518155067	0.785108805617846
LRRC19	1.03409816370779	0.504159279054376	0.6141494531893
RASGRP1	0.914160185715969	-0.828346826128739	0.40747411104346
CLDN2	1.03305880992433	0.646833408414081	0.517739767798259
BCL2L1	0.783071421209934	-0.689885224813288	0.490266368110883
AP1S3	0.781709925340225	-1.36575112022971	0.172017093112686
ORC1	1.29845850317632	1.12194064005065	0.26188767964195
KCNJ16	0.881603426077849	-2.36990449157667	0.0177926808006897
CFAP99	1.11360502279403	1.00923375632013	0.312862541126461
HLA-E	1.12843997358128	0.627656515756936	0.530228977187848
NINJ1	0.743605463863281	-1.04435863638007	0.296319493408968
CDCA3	1.35080722416794	1.23221540908713	0.217868628727817
ESAM	1.18824176414095	1.11658623287904	0.264171280729538
HBEGF	0.831898668502212	-1.16987666857842	0.242050604327504
CALB1	0.980539742809693	-0.352214212012015	0.724677619368801
SLC44A3	0.865272483512482	-1.43734570269976	0.150619788765106
MT-ND4L	0.913253209153453	-0.442103765223766	0.658414119891498
HPD	1.22411949124515	2.07737242791477	0.0377671989530985
DEPDC1	1.40567688027873	1.81203708871544	0.0699804659292978
C9orf24	1.09099720366237	0.931000487409194	0.351853312040831
BHLHE40	1.05024378730339	0.342520617540942	0.731959130747972
KLF9	0.842176615819966	-1.02059623170695	0.30744577555228
AVPI1	0.846747572481007	-0.816564393247909	0.414177410383753
PBK	1.10986110088192	0.536263644239671	0.591776353070009
C9orf84	0.76389617328341	-1.65902775747418	0.0971101991098484
CLDN19	0.912161492782059	-2.22985734734355	0.0257569147855858
POLQ	1.06069946241268	0.304090940668516	0.76105860853394
FANCI	1.45009752998633	1.5946158010111	0.110798176969086
SERPINA4	1.07132578608221	0.612994268188306	0.539880129689548
RAD54L	1.35987064446909	1.28535741847519	0.198667413956282
ARHGEF38	0.866823257142663	-2.33562931881957	0.0195105691705175
RASIP1	1.01193000065615	0.0664991658891034	0.946980421765532
IL17C	1.06711871828285	0.577419155511927	0.563656337119056
DENND2D	1.0208279275002	0.159179196498928	0.873527693663675
BCAS1	0.932009747500421	-0.879174570628457	0.379306630100868
XRCC2	0.996730515652833	-0.0156579715621287	0.987507256717802
SYNGR1	0.704743331148378	-1.89396079989301	0.0582302132436394
ATAD2	0.774899703503274	-0.992772183122681	0.320820988799804
CLGN	0.884696407983719	-0.763214204766195	0.445335658685539
CENPA	1.32711619865969	1.08712408870807	0.276981973338321
ELOVL7	1.18347871139505	1.35038161632813	0.176893604611078
LNX1	0.821049668110494	-2.4189870811966	0.0155637929473436
RP11-192H23.4	0.964851330622292	-0.121040960016522	0.903658592280967
ANGPTL3	1.08822465709474	0.713636236829208	0.475452144158376
PLK1	1.33820889413111	1.35848152175513	0.174310942024998
PRC1	1.93639467214523	2.39643949905585	0.0165552263056156
CTF1	0.784060514668407	-1.66125375643926	0.0966624932695069
ZFYVE28	1.03958639514128	0.300149526307488	0.764063103157082
TOB1	1.02684274194232	0.135951379183728	0.89185971777916
PRRG1	0.932192203100196	-0.554984536089753	0.578905237736126
PIF1	1.45676862951158	1.84462716042955	0.0650917932406368
HAVCR1	0.957713355035317	-0.479377693851424	0.631669959256412
CERS1	1.16092840455609	0.795338578549476	0.426416578191798
OVCH2	0.835858578551776	-2.03298218437244	0.0420543229512084
SDHA	1.06542028129235	0.163208326028365	0.870354410884255
ETV4	0.91681127037634	-0.541376669856282	0.588247984439921
CENPH	1.30286205386727	1.0168722839078	0.309214189848308
ALDH1L1	1.00032235497792	0.00318121907351053	0.997461758697948
IL1RL2	0.989793385156871	-0.125507171515687	0.900122047884727
PCDH15	1.03994278403218	0.399291878282635	0.689678150776757
ATAD5	1.06626280629808	0.275393251252231	0.783014128432042
SKP2	0.951452735280011	-0.192018473354764	0.84772773503803
GJC1	0.93411526331014	-0.301075749225933	0.763356732878311
FOXM1	0.966021474907599	-0.19191947742666	0.847805280263626
TXNDC11	1.01809576789598	0.0395664053743921	0.96843881108257
MT-ND5	1.14352301370392	0.913575274719804	0.360940063345765
ATP6V1C2	1.17708260996623	1.81777100219757	0.0690991404502923
ACAA1	1.64703952100797	1.46347686542306	0.143336939435166
SLC22A18	1.10590544785652	0.776960958447098	0.437181804663797
GSTK1	0.857591462087834	-0.604748377764098	0.545346198446297
MT-ND4	0.908946837619312	-0.458903082610286	0.646303765018935
KITLG	0.871124158966788	-1.06726411081213	0.285852589534898
CCDC69	1.15844294005807	0.733774415857389	0.463086235710191
SLC6A6	0.919846655388901	-0.416902046703781	0.676750056440148
C10orf55	0.913654029805109	-1.01581349704939	0.309718207490532
ANLN	1.27888835070037	1.16080568225379	0.245720931666498
UBE2C	1.21938733480088	1.10986522431951	0.267057107870465
KCNJ3	0.910154847752927	-1.58655564854924	0.112613319124307
BAG1	1.16880997073474	0.459060938973515	0.646190405774579
GOT1	0.984927795689852	-0.0760509480809624	0.939378564820599
TMEM207	0.8784171685417	-1.33214961406575	0.182811029705815
ITPK1	0.872624295768347	-0.603279030847323	0.546323080204632
BLM	1.13985231080618	0.617583059462334	0.536850214337171
STAT3	0.631417450246625	-1.86338816325307	0.0624076741625712
FZD7	0.585602926879466	-2.99600914627787	0.00273538229060032
CD9	0.881638182333716	-0.798503138017921	0.42457857285903
ROS1	0.943518747551574	-0.786688536925771	0.431464216080705
ESCO2	1.02897916812698	0.145401588964502	0.884393810184502
SIK1	0.989214283115176	-0.0706414616226285	0.94368311121679
AGPAT2	1.31072285243707	1.01759138418183	0.308872183548566
SUV39H2	1.33030392039004	0.960388328238713	0.336859810156301
GAS2L3	1.26702514694452	1.15601422047478	0.247675340390356
MYO1C	0.832985970164759	-1.18854281156814	0.234619623502148
MAOB	0.943509983563734	-0.589366303018398	0.555615576094995
PNPLA2	1.7865010514283	1.97229273078362	0.0485761989868533
CPT1A	0.654480256090215	-2.28067618216986	0.0225676155751441
TUFT1	1.55397844688598	2.29208435400572	0.0219007760585525
RACGAP1	1.13480623894443	0.52047146383673	0.602735012148919
RAB11FIP5	1.00113964154048	0.00840823617827343	0.993291277219232
NBEAL2	1.22740316526881	0.867821822967576	0.385491881329181
NUF2	1.52248476877237	2.51792117207807	0.0118049737816104
ARMC7	0.588386650419595	-1.92715030383335	0.0539609012162323
CENPF	1.07952020978077	0.506477630567364	0.612521389336271
SLC44A2	0.745093147708517	-1.4455942433799	0.148291042221308
SLC16A7	1.04951824829428	0.581630762015759	0.560815417711454
MAB21L3	0.930482565287385	-0.810591746335834	0.417600158273558
TMCO4	0.793265791488127	-1.20272029476269	0.229084577624728
PARD6A	0.957894561592071	-0.285976635365247	0.774896016843931
GPC2	1.09813565637633	0.505730553788949	0.61304581616752
COMTD1	0.972799065625228	-0.179128351048558	0.857836921107873
ZNF695	1.21126994794656	0.945176214115086	0.344568920741891
FBXO5	1.2286212389426	0.885974849745921	0.375631079959101
SPC24	1.21745860501077	0.928362690139503	0.353219465205272
SLC16A4	0.71439451950059	-2.63997519489544	0.00829120955052121
CENPU	0.993970800885044	-0.029806878019943	0.976221073338755
MRPS6	1.18365509298296	0.699422756791023	0.484287870193188
RP11-404P21.8	0.983344750035525	-0.183429881340843	0.854460731684236
RORC	0.953329696470919	-0.640055781953601	0.522136334816812
CDC45	1.02235590863377	0.101722770532935	0.918976727625172
FAM46B	1.25055876702734	1.89319930069337	0.0583313703814482
E2F2	1.25994716370211	1.10123592423539	0.270793990341446
NKAIN3	1.10979185411601	0.800649380042823	0.423334655079483
EZH2	1.39644923734312	1.57273912862712	0.115779235590877
CLDN8	0.933338907841836	-1.35500068061179	0.175417340182898
ACADL	0.977228601852435	-0.417720457850386	0.676151512991534
CLYBL	1.47500343855954	2.06484032013585	0.0389381114306701
FAM129B	0.845923882073844	-0.89642788102601	0.370024281989145
CDC25A	1.22452034245512	1.08781214696607	0.276678045983342
NAT8	1.08533147857444	1.05478254709066	0.291524788486597
DSCC1	0.975446615851195	-0.120495106769648	0.90409095563723
WDR91	0.786706943602774	-0.931748096306776	0.351466724017991
SLC8B1	1.10219831198751	0.391741285749332	0.695249381591042
GREB1	0.835922849146019	-1.14837035485294	0.250815706402671
MT-CYB	0.880807139083885	-0.646265721366127	0.518107283397469
CSRNP1	1.1719485421814	0.863396944649047	0.387919258739658
TSPAN33	0.795028363362459	-1.82484625305756	0.0680242337986967
B4GALNT2	1.04977599929763	0.441911878885394	0.65855297436033
KLF2	1.05341944661197	0.444801665918248	0.65646309035972
MYO9A	0.946071501672835	-0.210602329620324	0.83319759431021
CLDN15	1.0544602497969	0.265576100357185	0.790565693933329
ICAM1	1.32732233424934	2.2253518882636	0.0260576246521224
MCM6	0.985874624722053	-0.0496171336803331	0.960427492746113
F2RL1	0.925715325782011	-0.804918870694379	0.420866498035458
MPPE1	1.01902326730688	0.0711952789284202	0.943242338753323
C16orf59	1.31716286837744	1.07851929425555	0.280802076065396
AURKA	1.41800762771255	1.45808758110122	0.144816404034154
RBPMS	1.13310412797038	0.64587574747266	0.518359827208773
CENPI	1.74300216220372	1.91064756659805	0.0560498872168691
HDAC11	0.915010168470084	-0.449463361071629	0.653097432887861
E2F1	1.23925683001009	0.759756202551383	0.447400327035314
MPC1	1.03728545352326	0.201377182549432	0.840403655432923
TMEM171	0.9410668835684	-0.724920576517365	0.468500756729662
IL1R2	0.881492160965729	-1.64204695185966	0.100580274112217
CHEK1	1.27810459904254	1.09521822211349	0.273421044391557
KLKB1	0.969173471256466	-0.197203122707519	0.843668587033266
FAM110C	0.889183853518044	-0.921685461526678	0.356692666152522
RP11-295K3.1	1.08813766484302	0.465450731521321	0.641608711384993
SLIT1	0.834665566507137	-1.41245046716022	0.157817365597784
TMEM116	1.12598840294578	0.452361498265552	0.651008578987346
HPCAL1	0.754666467154331	-1.16228669949412	0.245119027429617
ARHGEF10L	1.03626946050712	0.173026017934626	0.862630976700109
SYTL4	0.923449028871088	-0.593386268777177	0.552922676205979
KIAA0101	1.07993798152317	0.426033185481763	0.670083664795263
ABO	1.02627949993292	0.321147034656892	0.748098968004974
LMO7	0.859153227437123	-0.856985258652899	0.391453031597578
TET1	0.94900329486757	-0.249502209250103	0.802972332196563
LDLRAD3	1.09984654109131	0.339957350826825	0.733888646158046
KIF1A	1.10767286384293	0.822668506575586	0.410696529339996
SMIM22	0.917232966878553	-1.48299484948714	0.138075779200779
PRKAG2	1.12114730348207	0.552115307110959	0.580869355160979
ADGRF1	0.908781029657795	-1.37299460689596	0.169754023301522
ATP6V1G3	0.873987395917991	-1.48808775759501	0.13672775161802
LMTK3	1.04739522529958	0.608604911154616	0.542786348415973
PDE1A	0.933512909522215	-0.665615526154533	0.505656879809964
TBC1D9	0.578244915741445	-2.04301416977886	0.041051035444117
APOL1	1.1350639762774	1.16006525987202	0.246022237022884
PKMYT1	1.33891868766409	1.28398716610769	0.199146445984845
EVA1C	1.00809556290907	0.0764777477606665	0.939039016833501
TUBB	1.4881093527195	1.18249312184971	0.23701009308654
MAFF	1.07132669918684	0.422185310789668	0.672889762446855
FAM83E	0.918667050020075	-0.810644012468822	0.417570133987705
TMEM176A	0.980842459235976	-0.16502189162315	0.868926751257504
CDH7	1.07350838352518	0.750880320526322	0.452724684886183
GIMAP5	1.00488420199236	0.0332075221011244	0.973509099662922
TNFRSF14	1.17009416738279	0.993111686867794	0.320655529245125
FUT2	0.922880438937417	-1.00591305277588	0.314457396796216
CD151	0.986800416470892	-0.0572597140385743	0.954338311213388
PIM3	1.1643495671199	0.624668000554052	0.532188979221376
CDH2	0.900052411183289	-0.725358650835924	0.468232033090723
WDHD1	0.912736950609821	-0.336285472463754	0.73665560396487
KHDRBS1	2.17270324049042	1.48153851484842	0.138463129531644
CIDEB	0.950963636100895	-0.392047708511922	0.695022963393452
ERCC6L	1.02861617955307	0.141268602694866	0.887657752254531
RASAL1	0.983989864044843	-0.205790635317919	0.836954456574183
SLC22A5	1.0675997797293	0.23512793314958	0.81410943884095
MAFK	0.900418461916032	-0.742179325602818	0.457978693026794
GLRX	0.87550138750379	-0.828661966231371	0.407295713189801
CPEB4	0.779844925951779	-1.29287361765769	0.196054773502485
EVC	1.01507253399618	0.0886129827499712	0.929389489934864
ARHGAP29	1.04344905235941	0.324350609241488	0.745672608210334
FAM83F	0.920625157221485	-0.99271146175786	0.320850587667127
GDF1	1.12116970467226	0.660778464383921	0.508754395618609
PAQR8	0.757340655940146	-1.01314098307244	0.310992825093715
HSD3B7	0.991108767015092	-0.0618997886755692	0.950642635789442
ZDHHC24	1.03049093327582	0.104752777052459	0.916571982258999
SOBP	0.993849153925732	-0.0301043444581038	0.975983835926294
BCL3	0.847067025904691	-1.05440917301367	0.291695624351034
ASAH1	0.873263979779679	-0.534542245920485	0.592966429270727
IER2	0.953066810068729	-0.244370539865627	0.806943856008576
ZNF519	1.18635278966245	0.700350784826035	0.483708263461038
OSBPL6	1.29485660348341	1.41180970128747	0.158006001198234
RAD51AP1	1.29233619716593	1.30168471070036	0.193024188284111
MYCN	1.73809198307621	3.06765253798991	0.0021574731757189
ZNF280C	1.65481672645044	1.65643000256351	0.0976347694218462
MND1	1.07170347602008	0.320603081445482	0.748511202137009
DNM2	1.6125194211211	1.21032458022338	0.226154369320814
ARHGEF39	1.32452686441509	1.30470007962256	0.191994994370749
SGOL2	1.48121835186761	1.59165970172467	0.111461187669585
KLHDC7B	1.00597699397437	0.063610922127226	0.949280034757511
FMO5	1.17842149139389	0.945589947347857	0.344357773554095
IRX2	1.00936993093202	0.186423557697876	0.85211261986532
MMP7	1.02174507365212	0.620734259606134	0.534774484028622
GPBAR1	0.838378630633111	-1.54773955557425	0.121685014463769
CBX2	1.06674437107339	0.370762162621924	0.71081468571042
TMEM102	0.943958686356986	-0.441417654846087	0.658910663287896
MTBP	0.941715931839407	-0.224307696172288	0.822517888098778
C11orf45	0.857907980135241	-1.09348398559995	0.274181356523251
GPRC5B	1.20841608498084	0.960316689677472	0.336895852831927
CDC7	1.31506753322484	1.07539927160876	0.282196007777357
ABCC3	0.972336690856411	-0.29190754242847	0.770357316506559
PSG5	1.52553141957946	3.69716972205417	0.000218016590201843
PTTG1	1.16852089277406	0.79123883774739	0.428804631821361
ECHDC3	1.10326045432554	0.852495721313542	0.393939012777082
LAD1	1.02166178145664	0.249039176698709	0.803330477241137
BIRC3	0.97335112740755	-0.207353410443053	0.835733864903891
APOL3	1.13894343939817	0.901452366228455	0.367347849427726
CCDC150	1.3418843009854	1.42003471487693	0.155597574820473
RCOR2	1.27174034942576	1.38988916081988	0.164562537551031
ADAP1	0.932073011844339	-0.706219613491105	0.480051574968757
ABHD14B	0.918036723067765	-0.402176687441201	0.687553997804161
SLC2A13	1.04586111589834	0.229653797689216	0.818360799409507
STK32B	0.906484485864748	-0.995206509618322	0.319635836417293
PCYT1B	0.826596788262125	-1.47679242365144	0.1397312880884
FKBP10	0.807672560907115	-0.803887174688871	0.421462137676206
GIPR	0.94614309592093	-0.62192354944718	0.533992139323267
LYRM9	0.607581569501927	-2.14412706625894	0.0320227069059799
SLF1	0.711424111581577	-1.13033143187449	0.258336594816457
RP5-1187M17.10	1.03471161845965	0.197680668725169	0.843294915366887
SUMF1	0.830339909750831	-0.659187772142957	0.509775198057512
KLHL21	1.04282060383517	0.236470915428604	0.813067273492451
THRB	0.909470978904226	-1.11651569561296	0.264201455518902
SPAST	1.93000685584659	1.68701952353606	0.0915995979334907
MT-ND6	0.93239523652058	-0.542386967836085	0.58755195548571
EMILIN3	1.3268536946608	1.971224634387	0.0486981873807118
RBMX	1.28812902125478	0.600394596963131	0.548243287803025
GJB3	0.947850286373366	-0.564070401656423	0.572706220545265
FAM217A	0.837296444298182	-1.1966100497913	0.231458581512162
LMNB1	0.999486006531529	-0.00258950814308248	0.997933873741648
WASF1	0.879151457354442	-0.424824888608122	0.670964332847189
MAN1A1	1.03302999924792	0.291159043435838	0.770929684799842
AGRP	0.954773870624635	-0.441829259866607	0.658612763483209
CCDC138	1.63825474517554	2.02542158754818	0.0428240926186927
CDT1	1.09485577594162	0.453473702808305	0.650207675196005
APLP2	0.786788608086909	-0.819708737216981	0.412382167965164
NCAM1	1.07131940219213	0.346047384889753	0.72930710404849
B3GNT2	0.556375299050197	-2.39028423473375	0.0168353380415402
SLC15A2	0.871524867329788	-1.27903926289359	0.200883230001494
RRM2	1.17586811500221	0.8525656710411	0.393900206533155
ZBTB4	0.761030043645847	-1.48791013313004	0.13677459500251
TRADD	0.806969522961573	-1.45750512153668	0.144976998658436
PQLC3	1.13023489748883	0.679783892207836	0.496641307349448
DEPDC1B	1.11290684389578	0.622529790933963	0.533593561000389
CPTP	1.17516359712435	0.680916630635329	0.49592424431798
N4BP2	0.901611488273111	-0.389468088713498	0.696929912365225
CCNE2	0.94789843433221	-0.276224480614682	0.782375655603115
TRAIP	1.5184319670823	1.47290515992563	0.140776610541814
CEBPD	0.828249082236293	-1.85504007474982	0.0635905040791516
PDE7A	0.753224414673232	-1.11727338119131	0.263877453274282
CERKL	0.954991516941396	-0.679593570664858	0.496761841754823
PRKCH	0.92060183729432	-0.458018809333496	0.646938927952098
AKR1B1	0.949134330934184	-0.237964867546341	0.811908343183687
KIF20B	1.26035861025876	0.829368638384972	0.406895842068431
ARL4D	1.0155106088943	0.10194671715254	0.918798968179784
ELOVL1	1.02916005842534	0.0868558150529861	0.93078612121292
SMIM2	1.15364229712322	0.830039350097163	0.406516535908784
CDK5R1	0.824259301375902	-1.00701714778809	0.313926533822917
RTKN2	1.10559022119289	0.446347637235403	0.655346150609696
NUDT7	1.19470881411488	0.922459825082629	0.356288776728457
PTK6	0.891520084534504	-1.11674626102447	0.264102831889684
SLC44A4	1.08764089303414	0.926842223148174	0.354008458855483
ORC6	0.980454202424994	-0.101539255175801	0.919122397447341
C6orf136	1.48832346222424	1.25057399096404	0.211089944698769
HCFC1R1	1.09399084385012	0.395686555713279	0.692336274741538
IL15RA	0.899438577249706	-0.632652908865723	0.526960327979663
SLC5A10	1.00811509096577	0.084018182595203	0.933041975261554
SLC16A11	1.14263749743212	1.50707001297446	0.131792712194566
GIMAP6	1.20462587475821	1.17951757927144	0.238192140907208
VMP1	0.679436386320429	-1.16214326685248	0.245177274997755
TAPBPL	0.893064381459304	-0.671862414269742	0.501671290108533
IL18BP	0.856898954584789	-0.625298003203851	0.531775490273297
DNA2	1.48632586782214	1.90534522123955	0.0567352108220527
SEPT3	0.94296911289305	-0.399888353459781	0.689238750789457
BARD1	1.19887304942775	0.566379698328084	0.571135692614292
GRAMD3	0.740302343959209	-1.28173206084216	0.19993665407974
CGN	1.01048630037637	0.0990513681252475	0.921097484734565
PLA1A	0.995558113310493	-0.0563327493604462	0.955076730030962
PCK1	1.04788772624042	0.783802728212178	0.433155872772785
PAK6	1.17395968946843	0.633758207743626	0.526238631232813
ABHD4	1.07742158079987	0.301540266158432	0.763002549997501
TRPV4	0.996029306064616	-0.0295350037897221	0.976437902123643
KNSTRN	1.22494040117739	0.785939423441405	0.431902976835688
GOLT1A	1.17800554700549	1.63170223080069	0.102742229898158
ZWINT	1.34368942867607	1.11314550949504	0.265645940865786
DDAH1	0.978004369398316	-0.0950024776598003	0.924312858936001
MALL	1.19808805687658	1.53154833940802	0.125633929070135
DNAJC9	1.5873760753355	1.28037084654816	0.200414742037179
SPDL1	1.82939668891908	1.94885693290204	0.0513125124617187
C4orf46	0.867548213040717	-0.539101498139512	0.589816821925644
KIF23	1.65253010607251	1.97686949659233	0.0480563835795397
TMEM9B	1.10984694286571	0.384145150649292	0.700870868554602
CD59	1.35277804461746	1.32605180404639	0.184822538694407
MSH6	1.19159723466152	0.611049458370771	0.541166838129193
SHMT1	0.787288628310804	-0.906743861074794	0.364542263173682
BTG2	0.855360873653737	-1.0215373154425	0.306999939141748
OLIG1	1.08517650299424	1.09997389258583	0.27134349717013
UCN2	1.11401898639943	1.17055007299543	0.241779675798976
HERC3	0.696335548723912	-1.60369174198655	0.108782017067483
HIBADH	1.13565965022249	0.465507914928505	0.641567770183839
CCDC160	0.944216813383404	-0.552556248892798	0.580567307721726
ZNF730	1.11524946608491	0.538905576866227	0.58995200894538
PDHA1	1.17859171697068	0.478132373905604	0.632555991344537
SAT1	0.917381831920138	-0.548986780303667	0.583014522070052
GPRC5A	0.914003053263018	-0.990564116130035	0.3218984669379
GINS1	1.09199271545783	0.343719981381417	0.731056882784105
FANCD2	1.3096437744465	1.19141185020284	0.233491943113864
CRYZ	0.835223108913428	-0.769906681429298	0.44135525027129
MT-ND1	1.00169387825288	0.0119850976841942	0.990437504528847
ARHGAP24	0.816268689534654	-1.39096058119196	0.164237380425473
PLPP1	0.950329929416445	-0.242640786086547	0.808283682471475
TNFRSF12A	1.04759725134508	0.351717128405837	0.72505041372937
FBXO44	1.03254495044986	0.170301170664839	0.864773290652568
NONO	1.41677889669996	0.766314110720879	0.443489424209441
HPN	1.1486462110884	1.85349225799972	0.0638118347987121
CAMTA2	0.867113336848651	-0.695057975251699	0.487018969802035
UBD	1.07400666460546	1.12337374079126	0.261278797445151
WDR76	0.922030215085321	-0.286955032867505	0.774146751409991
EDDM3A	0.880452984972542	-1.14158357470287	0.253627154657141
ASF1B	1.31707182642288	1.14717931743633	0.251307517706374
NIPAL1	0.871064421272008	-1.31116130605382	0.189803272045229
S100A10	1.09987207587421	0.844042726641992	0.398645530284497
LPL	0.90465211900692	-1.02369505802833	0.3059793303544
QRFPR	1.06175093889817	0.746141152169883	0.455582152385246
CD74	0.916376073857986	-0.554881577110721	0.578975663836998
OIP5	1.3374746884133	1.50851231591567	0.131423456981321
ANXA4	0.906253266023331	-0.52854596099855	0.597120455764447
ODAM	0.858194712701247	-1.56859799600174	0.116741639705159
NR4A3	1.02511510049321	0.270784916104775	0.786556461812662
SLC1A1	0.937852134926451	-0.514923321889231	0.60660660302129
GCGR	1.07928545509077	1.28489574196435	0.198828719111069
SCML2	1.38177262378691	1.61258059681868	0.106835656748716
CTAGE5	1.01651324179026	0.0424841361251713	0.966112757870694
COL7A1	1.06495796561592	0.497850214141626	0.61858962024694
MCM2	1.21038838397463	0.866014635243811	0.386482136024203
NPY1R	0.988048277197683	-0.152638225782172	0.878683578386712
TPRN	1.88322605558889	1.87265524611096	0.0611160071336256
FGR	1.04955065101269	0.342213038711775	0.732190573495208
CCNI2	1.13603030614469	1.82121611323791	0.0685740120514247
SMIM24	0.903242859960394	-1.7561472962319	0.0790632610975564
NR4A2	0.909866849702972	-0.88510253200001	0.376101333970757
ZC2HC1C	0.977887141533793	-0.112932985165327	0.910083685225102
MLLT11	0.975968767170971	-0.118437450517053	0.905721053369087
C1orf115	1.13518906421716	0.753995091414609	0.450852169188369
ARSD	0.714187596558704	-1.64650804218457	0.0996592057136403
HIST1H1B	1.01543396225791	0.11327611907348	0.909811649582575
LEPROT	0.662678564788764	-1.86638496406617	0.0619875252383509
TCIRG1	1.26724817213729	1.49807973958267	0.134112534319066
SKIDA1	1.21951140466173	0.83306830004734	0.404806210490015
CRHBP	1.06972357737467	0.736908509960242	0.461177988564789
GPER1	0.970640297955704	-0.269106329071958	0.787847860140763
PCCA	1.33524093302944	0.881836445292218	0.377865259824954
HMGA2	1.08232427028453	0.907916860753681	0.363922148746982
RECQL4	0.90373928048318	-0.429036518302669	0.667896649079281
PURG	0.896251239683145	-0.467933267446671	0.63983231231025
DAZAP2	0.842257415554462	-0.546142464868926	0.584968011689209
CTSA	1.06196593222543	0.226965174443945	0.820450822280572
ESPL1	1.10544433875871	0.60618811488741	0.544389844083602
CCDC152	1.03793345124355	0.288210547822093	0.773185575206719
TACC3	2.01388746981947	2.84676668334414	0.00441657189743627
NHLRC4	0.933044057591878	-0.42444448256935	0.671241685702009
CLIC6	1.05654711929552	0.982609277002859	0.325799776808106
EMX1	0.914535990624584	-1.91018144290175	0.0561098556268322
TRIM47	0.896950961626816	-0.796335417617538	0.425837104821308
MGAT4A	1.31975562991982	1.18229224529389	0.237089761483977
P2RX5-TAX1BP3	0.675926271701332	-1.69007035298884	0.0910144959601961
UPK2	0.953939668636748	-0.444408684208341	0.656747135972162
RNF157	0.902440755642969	-0.569050746915744	0.56932170180766
SLC45A4	0.806980489882925	-0.926873626473084	0.353992151934513
HEXA	1.19296263801957	0.628987311347262	0.529357363227592
SCPEP1	0.719295218889598	-2.45257589732438	0.014183745412583
MT-ND3	0.956434956978847	-0.276495478697988	0.782167531828386
ZBTB7A	0.79981750732529	-1.15825702054552	0.246759165117704
PRR3	0.787248518995107	-0.620146364190219	0.535161429822676
CENPJ	1.67154504970002	1.77846070179672	0.0753282207268268
PDK4	0.79336565702485	-1.70606640616629	0.0879957163969892
GSG2	0.964740355476533	-0.213179442995736	0.831187001849889
HADHB	0.693084769485994	-0.793861809829628	0.427275884600248
VWA5A	0.910104955659649	-1.05447017273482	0.291667709567384
ITGB3	1.06217023310081	0.57680993485991	0.564067857504638
EML2	0.75129726615035	-1.25212657011663	0.210523747322719
PIANP	0.912316719074629	-0.482937940623286	0.629139801438683
OXCT1	1.65353963841185	2.06784305553924	0.0386547835421482
KLF6	0.926086949159232	-0.372936108383596	0.709195996928498
RP11-407N17.3	1.0456272317609	0.119895583544036	0.904565863060876
TJP3	0.871728782113175	-2.12176409502202	0.0338575531781114
DENND3	0.855717177064393	-0.79023859070134	0.429388442686417
CYB5D2	0.871267843557896	-0.71291484296752	0.475898453765848
NDRG2	0.734043740552821	-1.49071086890495	0.136037421265647
CNTD2	0.955732076710643	-0.573382471123036	0.566385756223802
CECR1	0.983288871689593	-0.14078154296663	0.888042524412989
GPR160	0.794781179942041	-1.90812271116778	0.0563753579781627
CLN5	1.01841283184943	0.0700229901663714	0.944175361041449
CDK1	1.25391774519343	1.14027707960369	0.254170883676709
NPY5R	0.998265347826049	-0.0260737607740079	0.979198505814491
DHH	1.2728357317888	1.96453345589779	0.0494682603936458
UPP1	1.16930672197745	1.04955460340718	0.293922938080673
PARPBP	1.09079759454073	0.436452882057292	0.662508178064065
ADHFE1	0.919837941359205	-0.335428255580858	0.737302056425742
RNF213	0.857216754109218	-0.811335826799622	0.417172841034013
MT1E	1.01887994381868	0.238263656029246	0.811676607981242
STMN1	1.24057453456428	0.886385018748057	0.375410089289193
RAB19	0.906612167820111	-1.02492482817733	0.305398658512743
IQGAP3	1.31774965522669	1.47023236992664	0.141498830561292
HEPACAM2	0.901011980530993	-1.47134445860827	0.141197985721682
FURIN	0.969241978078265	-0.12465024903832	0.900800445610215
CHRNA5	1.16096864017945	0.744484488151843	0.456583422139949
IVL	1.09405714732703	0.430988731099591	0.666476564282198
CHRNA1	0.948973539342	-0.756388849628345	0.449416091321689
MKI67	1.06336912912047	0.446984636704075	0.654886152612145
SHB	0.662960919640402	-2.19749889064062	0.0279848356189203
CD274	0.971731488974752	-0.202863162739563	0.839241987445819
ACE2	1.02683077636757	0.157452510493622	0.874888232111664
TCN2	0.980252335297541	-0.103151163446443	0.917842998995852
RGS17	0.994729533789749	-0.0373872931795598	0.970176204162102
CCDC148	0.984069289669076	-0.0804418104117205	0.935885874727849
C16orf86	0.922484145771126	-0.481069309188695	0.630467239876093
KPNA2	1.22696598455436	0.926903811385045	0.353976478150724
CENPP	1.24594613394827	0.782854069588424	0.433712811904088
C17orf53	1.02271140548515	0.087796095196475	0.930038741363764
POF1B	1.04004496481586	0.503833445021174	0.614378423106436
SYT15	1.04745466347617	0.422108928238735	0.672945511411069
MT-CO1	0.999116867844309	-0.00587277669154604	0.995314229083775
ERMP1	0.870622209232117	-0.725986275285484	0.467847184357987
RARRES3	1.08054963951364	0.764180474680488	0.444759700520823
CA14	0.960824386855271	-0.329538024072318	0.741749058351858
TAX1BP3	0.688844573941065	-1.62112136335247	0.104991613148151
CABP1	0.965240951234224	-0.377394806586059	0.705880225795357
HDAC2	1.40149678433169	1.02220777011136	0.306682573994882
SERPINA6	1.03330603241067	0.348590587769922	0.727396694897398
TTC22	0.93691247909279	-1.20729722888506	0.227317697495839
GGT5	0.931287721845791	-0.668702253947623	0.50368542944459
PIGR	1.088085590798	1.66501530902437	0.0959097015984501
LHFPL2	0.983695168439592	-0.0637017960484133	0.949207674613887
GJB1	0.939001784709483	-1.16138823721052	0.245484050382406
VSIG2	0.985568809113488	-0.162621068867961	0.870816797259036
SLC25A4	0.930954524836754	-0.309890094979168	0.756644535350456
ANKRD9	1.34855797426062	1.31820224539593	0.187435954073704
ALDH3B2	0.897908781126844	-1.45373514561457	0.146019750205797
ANKRD13A	0.998307997138795	-0.00546547288397826	0.995639205278901
TAF5	1.28895019103636	0.874012174217626	0.382111623855042
SFXN5	0.81601866080702	-0.878041936698126	0.379920960882023
GIMAP1	0.968096894885296	-0.211261385884402	0.832683312484328
NFKBIA	0.937774433928253	-0.234596650766794	0.814521809318382
TGFB1	0.894882837058008	-0.730227534172249	0.465251114793543
RBP4	0.96497348997924	-0.501731464707989	0.615856428272745
JUP	0.865312797075073	-0.733024055154425	0.463543757927241
KNTC1	1.29609016069865	1.15377919412982	0.248590706228974
ENAH	0.980267371328972	-0.0828581784930061	0.933964308369879
KANK3	1.23355325962098	1.63117262027966	0.102853900836974
HMGCL	1.40884498567795	1.13471040142888	0.256496677755613
FN3K	1.07402667651455	0.450667190544206	0.652229432462486
HERPUD1	0.763904141973287	-1.17436146758246	0.240250272340445
GBP3	0.969729654258583	-0.247024413855128	0.804889329931629
PRDM16	1.00747510541623	0.150735321516897	0.880184509024751
MT-CO3	1.01738433954969	0.0919987869066486	0.926699003413877
PINK1	1.18237254396518	0.629357986719677	0.529114716593246
WFDC2	1.07070882313545	0.504585855219711	0.613849746668539
PLA2G4F	0.93356671278727	-1.39671497771878	0.162499298355938
HMGB3	1.10325657422656	0.399620928681687	0.689435739236335
GGT1	0.923198145498362	-0.599117678730876	0.549094413407722
IQUB	0.95021656916005	-0.413836351105047	0.678993960045838
ZFP36	0.946986394043065	-0.42466713344597	0.671079346205871
SMC4	1.30439312345907	1.19909596125474	0.230490634346091
SMAGP	0.717789169807088	-1.61938134782579	0.10536523752034
ZGRF1	0.91013770626348	-0.399653236447425	0.689411939812421
GINS4	0.942840999991348	-0.247652656120561	0.804403165782866
HNRNPA0	0.784618523953863	-0.598012420269418	0.54983164571108
TXK	0.849413815191257	-1.21338408581861	0.224983007875713
MNS1	0.999988581965861	-4.31272870599632e-05	0.999965589403516
SHISA2	0.901301100468035	-0.664190127575534	0.506568631308885
TFAP2B	0.915453356548389	-1.64491935843435	0.099986442215789
LPCAT3	1.24577590111287	0.79980740896564	0.423822389754159
GAA	0.877084758396648	-0.640893867453132	0.521591640498808
SOD3	0.896968971244363	-1.41368491744864	0.157454435735586
TCAF2	0.729523898183488	-2.00650758723762	0.0448021200776273
STIL	1.3726279696796	1.31937863124295	0.187042562000722
C5orf38	1.03288261753848	0.518364767502708	0.604203791856108
TBC1D4	0.726386418449945	-1.50359751998395	0.132685030099941
PITPNM2	0.918065534544568	-0.526508481885686	0.598534960348571
SCD	1.09424978715083	0.492879017219824	0.62209807415901
LMNTD2	1.02514693311803	0.165790389729809	0.868321909342106
COL18A1	0.789834820494025	-1.22189197211871	0.221748481692116
OCEL1	0.830408888695638	-0.700735917197221	0.483467836764415
PDGFB	1.01232842030189	0.0758606546301001	0.939529959676398
CCNB1	1.3018209769956	1.3884654836631	0.164995348168849
PPARA	0.81674761827886	-1.01414999816058	0.310511183607867
BRCA1	1.00355008043379	0.0157418602121893	0.987440331507729
CTD-2116N17.1	1.0757201518817	0.322160362627261	0.747331211009151
BHMT	1.00316586907543	0.0581747135978602	0.953609462227726
CYP4F11	0.871663881048955	-1.78478308069453	0.074296508753997
NFAT5	0.739660510088212	-1.48070059958274	0.138686374145035
DUSP9	1.24159733744579	1.80636049923668	0.0708620474251517
PLPPR3	0.999068553631784	-0.00923475828578003	0.992631833668317
HS3ST1	0.93388555012103	-0.618472736849696	0.536263763819067
CYP4V2	1.01846196730692	0.116101098003246	0.907572418619587
METRNL	0.831507730144515	-1.3408991459598	0.179953199557812
SPINT1	1.0806093794817	0.489747289365257	0.624312734202538
WDR62	1.41409374738437	1.77857183382193	0.0753099852768265
WNT9B	0.989095418740332	-0.132631592669299	0.894484745805825
DUOX2	0.992641036251118	-0.0764782304502828	0.939038632827555
SACS	1.1715838509118	0.782888938489311	0.433692333720765
BORA	1.45790401597024	1.40467409555486	0.160118212172908
ACKR1	1.06263969254146	1.21786252358354	0.223276219759738
TLR3	0.866335586753067	-1.52436080969458	0.127418604326391
TMEM220	0.716943249223756	-1.91407556150329	0.0556105016262787
CABP4	1.111800876919	0.963456032125951	0.335318718797471
SMTNL2	0.882821076137825	-0.939381851715541	0.347534727375798
ROBO4	0.998407176832912	-0.0105542631911419	0.991579072687413
FAM72B	1.11590275707998	0.552694061244395	0.580472920627075
ZWILCH	1.32484214040249	0.748289596645088	0.454285498210663
RAB25	0.987574646522303	-0.222098603028619	0.824237125326551
CDKL2	1.11960351227123	0.941198294796315	0.346603250432871
CENPM	1.18884812022444	0.781388730087679	0.434573897493354
SRSF12	1.27541132037433	0.935493722216545	0.349533917103233
ASCL2	0.872100396322805	-1.60023319777484	0.109546860065937
GALNT15	0.994881803114803	-0.041998125558578	0.966500192387873
CYP8B1	0.943933237541407	-0.556726050388103	0.577714615536067
ARPC1B	1.00330090502171	0.0146329387564696	0.988325020735256
NMRK1	0.994769081732477	-0.0275715843237198	0.978003845470944
COQ9	0.631885867900857	-1.69229492678276	0.0905897546536436
MMS22L	1.221939534284	0.715047855682338	0.474579473026316
KRT13	1.01645121245257	0.171818160342272	0.863580487955673
CCNF	1.32428687546405	1.38357177084737	0.166489617030231
ADAMTS20	0.909079496720469	-1.1251403767475	0.260529553861814
SGK1	1.00933335589295	0.0717421218961078	0.942807134081916
TEX15	1.01297648994158	0.143082739237472	0.886224836764843
ANKDD1B	0.960158850453339	-0.384445049640077	0.700648616303565
ARHGEF16	1.01310230932205	0.102457970412403	0.918393171980795
DNASE1	0.94860951305545	-0.244177369399002	0.807093453277462
CENPK	1.19324075787244	1.03241283412966	0.301878762190656
TMEM255B	1.18161300816451	1.05729231336878	0.290378200248817
TOM1L2	0.984203591439989	-0.0824804650006657	0.934264652069572
PRIM2	1.16337167771452	0.5116638898866	0.608886262559058
CITED1	1.21111210772081	1.77846664637256	0.0753272452010476
GINS2	0.996810174545862	-0.0170295113250924	0.986413072549996
ZRANB3	0.799776499951684	-0.757234748603933	0.448909235532706
CEP78	0.967338108977631	-0.110800003915248	0.911774942247879
C1orf64	0.893680677608301	-0.826381695197275	0.408587603754355
IDH2	0.95756699915937	-0.180570381141572	0.856704806097536
ATAD3C	0.971949399915406	-0.229396875974123	0.818560464044204
PDZK1IP1	1.00981710588886	0.204896097439148	0.837653304329334
PRSS8	1.02498391935817	0.247754825151018	0.804324109607652
MPP7	0.942294255338241	-0.444381211048495	0.656766995318312
FADS2	1.10212657162849	0.511115121610988	0.609270447976013
CDO1	1.22428567832952	0.941457695754325	0.346470358745635
ADAM11	1.09891618742329	0.592436972813148	0.55355801421016
TGIF2	1.71689847420022	1.78336600291579	0.0745267436264732
RP11-290H9.2	1.06597298882757	0.563038524497213	0.573408651216593
NEMP1	1.29987068513152	1.04176892036896	0.297518826770704
SSH3	1.00663106384941	0.0396571974488595	0.968366426299711
CD40	1.19516095917469	1.35372574450461	0.175823891512222
SLPI	0.971675068608516	-0.523121504004473	0.600889701850791
LRP10	1.08482537865168	0.331882136929374	0.739978259306923
PPARGC1A	0.920321723285491	-1.1941024915796	0.23243787872768
C5AR2	1.02441798892022	0.220465240276368	0.825508840634142
GRAMD1C	1.01950643269436	0.125383610725464	0.900219862463891
DTNA	0.864990780181042	-0.825674370371169	0.408988834821446
ABHD12	1.17223780575146	0.458596898166758	0.646523664501482
TEX10	1.05108734662645	0.147707156336527	0.882573883652761
ATP6V1A	1.09862970232313	0.301518152763591	0.763019409800054
CABYR	0.972113040657811	-0.144995756477451	0.884714222225089
LMNB2	0.917900873310364	-0.408616199157784	0.682821340786085
CXCL2	1.05573975187003	0.703896826444494	0.481497027966095
UPK3A	0.985922259921321	-0.160948558043229	0.872133917023696
SLC35F5	0.95050468008974	-0.166544440818416	0.867728512763642
CNKSR1	1.09632980528682	0.787664224624748	0.430893136906044
LY75	0.823106369544433	-1.09845656207903	0.272005175435378
PKDCC	1.08726038949905	0.47319249431823	0.636075852135835
HIST1H3J	1.26271296121132	1.18219866241819	0.237126883265698
EVPL	0.956875014361698	-0.642912859417442	0.520280644775278
MAPK13	1.04995552219529	0.319417074951065	0.749410264521363
MT-CO2	1.06244810522623	0.32031337166662	0.748730787612363
FBN3	0.949127039197104	-0.393974811655296	0.69359963580179
KRT80	0.847182799019927	-1.92125617386557	0.054699419397683
ARHGAP8	0.822867801869059	-1.21627056122579	0.223881871984832
MIS18BP1	1.48272495320933	1.32407981051461	0.185476539987154
NAP1L1	0.773962100183637	-0.813482683583733	0.4159413705206
MSI1	1.11857911048943	0.591213259739047	0.554377539404855
STOM	1.00410137637428	0.0248067602782604	0.98020909879673
LAMB3	0.985735333523171	-0.170418085276025	0.864681350183267
ADGRF2	0.993951375009904	-0.072766517665126	0.9419919153299
PER1	1.10702176771042	0.512022039610627	0.608635584832644
KIAA1522	1.04112182146213	0.192174791431756	0.847605291381833
NMUR2	0.957918484766107	-0.478913520478546	0.63200015198661
CBLC	0.95633153446581	-0.74664875518487	0.455275610131523
NOL11	0.715138701038601	-0.722238806849532	0.470147668071906
SP3	1.19689583720203	0.460181701846734	0.645385803894473
TGFBR2	0.750126347339288	-1.32586935908417	0.184882973879326
PRR5L	1.0160330661832	0.0743781350233289	0.940709506328869
DDIAS	1.14633039908941	0.696559301474449	0.486078633186062
ADGRG2	1.27191969134904	2.20894359580457	0.0271785643650412
UGT2B7	0.97812644491705	-0.440927379021145	0.659265571850162
EPHX2	0.844829522395331	-0.715692653628926	0.474181147990501
PRKCDBP	1.32520060138873	2.3659775406595	0.0179825352714683
TUBA1B	1.01598137423666	0.0624948307086067	0.950168778392166
DCPS	1.06328338149767	0.235200890233709	0.814052815070111
CNTD1	0.864260690546799	-0.981373427352933	0.326408625099321
GIMAP8	0.932939697549328	-0.413146948560201	0.679498953922694
TMEM8A	1.14951250527512	0.463169731258514	0.643242710639718
CDH24	1.21677978980143	1.10027866984605	0.271210722836656
KRT19	1.04537223773198	0.461615488528511	0.644357085452956
NOP56	1.35974410915651	0.82137620427772	0.411432013410701
G0S2	0.906301213796051	-1.1460215562438	0.251786232881618
STARD10	0.936387103984141	-0.327984502845854	0.742923380031394
ZBTB7B	1.00437796998477	0.0230382541373094	0.981619758650053
DEK	1.81343147752426	2.18087041436885	0.0291930025557793
RNGTT	1.00106026830479	0.00333489901810385	0.997339140493767
ENPP5	1.01102142487701	0.0743985621251081	0.94069325289223
MBTD1	0.701667002603649	-0.960577837212665	0.336764476667734
FAM57B	1.04380537385422	0.354018282973182	0.723325181567333
TBX2	0.782095590440942	-1.80345950843092	0.0713160791130963
CPXM1	0.879244334202438	-0.727205170737876	0.467100279130294
RBM47	0.841270089021482	-1.62186075306409	0.104833166617485
VASN	0.855471915495292	-0.736837591992971	0.461221119544216
TCERG1	1.45833824449533	0.943704994727017	0.345320420931561
SLC32A1	0.984894652081675	-0.188736191073219	0.850299584945684
HSF2	1.49420472343237	1.40475040553557	0.160095511282866
IRF6	1.07693512711846	1.31377981940421	0.188920310740649
CLSPN	1.06991675584941	0.446917938110703	0.654934311696312
CENPO	0.956339097377104	-0.204242592864815	0.838163928506711
UBTD2	0.899827238807892	-0.272019843823648	0.785606761302255
SERPINF2	0.857667739096311	-1.80845115091455	0.0705363130477946
FUK	1.0820520751038	0.279661338066747	0.779737342899876
ALDH4A1	0.975738287942484	-0.125593676510769	0.900053568732531
CPSF6	1.60434457616551	1.1617608713407	0.245332612127905
CNTNAP2	0.866381035953261	-1.13087984746099	0.258105666472361
DNAJC11	1.51949919876312	1.34019690214926	0.180181338494211
LRRN1	0.960833526612585	-0.312564738278648	0.75461137145041
ACADSB	0.970054339972693	-0.0923089564935418	0.926452572502024
MAD2L1	1.0508662382844	0.288532280799292	0.772939324156409
GLOD5	0.920149786706356	-0.992875555944585	0.32077060341683
USHBP1	1.30691454548808	1.54438873812743	0.122494186650776
HLF	0.909183568792898	-0.881334295390295	0.378136908867102
FGL2	0.960733387484464	-0.37520734159048	0.707506270597163
DONSON	1.96642416890863	2.12137900603584	0.03388992052775
ARL5B	1.45185447328516	1.45776652607202	0.144904907839059
LNPEP	0.722738829192469	-0.969279499815011	0.332405754762461
MT-ND2	0.983895829685511	-0.094893027271396	0.924399794959117
LAMA4	1.08320177844609	0.484862902940864	0.62777359877601
C1orf168	0.951421627499424	-0.857157716960503	0.391357726967699
DUSP15	0.977268730944638	-0.117925336259856	0.906126817882231
FAM72D	1.08348360234573	0.479190821999561	0.631802882925132
H2AFY2	0.994898342111617	-0.0183930272702595	0.985325314935402
GHDC	0.833651211075437	-0.757680921142934	0.448642023307409
UBE2T	1.2351662664643	1.28369904853635	0.199247277475904
TMEM125	0.962223166944951	-0.606208450150297	0.544376342230599
PTRH1	1.12342227343683	0.410406614937136	0.681507694609516
TDGF1	0.915394507340324	-1.46179844518808	0.143796450315156
HNMT	0.941728878041534	-0.502639640164606	0.615217654057469
CXXC4	1.11975409991246	0.866792375765883	0.386055780282054
GBP2	1.25412102286187	1.71419368224255	0.0864931608124424
MCCD1	0.876362921487408	-1.54736593473307	0.121775030730504
ARHGAP40	1.00110365334526	0.0131203243368972	0.989531796117573
RBP2	0.950540394142153	-0.357931486405879	0.720394586896674
SLC9A3R2	0.939197609173228	-0.285347434331877	0.775377975361237
COL9A1	0.872601561635984	-1.62461930912317	0.104243700217263
TMSB15A	1.05558417983572	0.396571183460353	0.691683705982847
GDF11	1.0050765653455	0.0256875239215589	0.979506575043117
HAUS6	1.33965360020017	1.09006629337751	0.275683942784701
TLDC2	0.984437415066087	-0.141457527454549	0.887508510765355
SOX17	1.03194340223601	0.254735448860216	0.798927434975023
USP1	1.90817943034834	2.05055738930604	0.0403100695792653
HELLS	1.07445988273889	0.3001654953466	0.764050922938918
E2F3	0.912022773860709	-0.38682347997382	0.698886893316543
KIAA1524	0.987366675867289	-0.0633311454185044	0.949502815077601
FOSL1	1.18046994484476	1.339342891291	0.180459071680626
TNIP1	0.88573521153997	-0.450819833178773	0.652119405741164
NELL2	0.985759385026344	-0.141354338505456	0.887590024586695
ZMAT4	0.876607330902685	-0.965127744728813	0.334480831914562
GABRP	0.988389300619868	-0.149708364661461	0.880994708515398
GRM1	1.33470788780068	2.27622695340044	0.0228324294925791
TPPP2	0.899111710167507	-1.06209143357495	0.288194178660221
FBXO43	0.86016063454545	-0.778095437671514	0.436512752139791
TAL1	1.08042546394135	0.472634870810839	0.636473699720342
SECTM1	0.924513172636194	-0.734640953665784	0.462558189440204
UBA2	2.05409772033324	2.53041428686031	0.0113927917115452
ZNF521	1.02924007638561	0.188764882573712	0.850277096622755
CXCL14	0.938070514106124	-1.37347343773184	0.169605213321552
CERS6	0.772463442653242	-0.873791996300682	0.382231539933563
LETM2	0.807290952056302	-0.885813057537074	0.375718272383332
SUOX	0.823656711421093	-0.658411111669092	0.510273997235138
SPSB4	0.938715937589996	-0.39882000710668	0.690025834015891
MSH2	1.27044682897881	0.941436084467502	0.346481429016782
SLC25A25	1.47448688039174	1.49663035450333	0.134489467280262
HNRNPR	2.56521058485159	2.29118259995606	0.0219528548923775
ESRP2	0.961643916653395	-0.52149983748682	0.602018618758544
NIPAL3	0.850169203439745	-0.800416340575411	0.423469616645749
MFSD6	0.878145510945219	-0.668451506015916	0.5038454271225
KLF10	0.615992477072232	-2.09457229219251	0.0362090304340762
IGF2	1.18056964184362	1.32036924889671	0.186711765392403
PRR5-ARHGAP8	0.821471961208723	-1.20578951387431	0.227898659747147
CDCA4	2.107116065779	2.77564891560812	0.00550916634595038
FZD3	0.993679054053426	-0.0242360735127022	0.980664304071833
OSGIN1	0.974209606527726	-0.190447181045649	0.848958729020356
PRR15L	0.92712512637259	-1.64111349230784	0.100773858499726
CAPN5	0.676862624403283	-1.96514593354691	0.0493973495312123
TMPO	0.94218452893087	-0.233044209643359	0.815727076374869
POC1A	1.31123820620019	1.02676509300908	0.304531090001932
GRN	0.87417603945831	-0.541457426133185	0.588192334659674
RNFT2	0.899528849325138	-0.485664976466752	0.627204719431628
NUPR2	1.04506653733427	0.725275190580039	0.468283222715508
FZD2	1.01991468500339	0.0952893692309612	0.924084986355764
GNL3	1.71734418444407	1.39494208398854	0.163033305113898
KIAA1211L	0.788963357829593	-1.64462165984991	0.10004785728014
COL13A1	1.25113586988294	1.31352137445992	0.189007323293489
RGMA	0.886731768113409	-0.705820672565753	0.480299664519332
TBC1D2	0.878889520478479	-0.737537108879953	0.460795785018542
SDC1	0.752321521142915	-1.80126923568298	0.0716604543230145
SASS6	2.54222963238904	2.81178412331996	0.00492675569907226
PSCA	0.967152132215262	-0.378217555579621	0.705268984969101
C1orf112	1.75115340370923	2.34407026896286	0.0190745773161469
LMBRD1	1.03487523141235	0.149627347987693	0.881058630502989
ANXA7	1.38955057430282	0.974402056225175	0.3298569489235
MIF4GD	0.913520817598705	-0.379980755164202	0.703959700794837
SGPP1	0.983056313977122	-0.0616075787789765	0.950875341416839
LRRC16A	0.964593899210785	-0.183366056068393	0.854510807615139
CAPN1	0.917069546374257	-0.333269637414244	0.738930756416941
C21orf58	1.24324394517915	1.03975281194645	0.298454757512503
CCDC77	1.02074319061935	0.0776343212894155	0.938118940319426
LCK	0.95122022571568	-0.426337281017389	0.669862095888709
TOPBP1	1.25983724034137	0.896157095296482	0.370168866816636
MAZ	0.977403273431286	-0.0572331636628462	0.954359460664844
MARCKSL1	1.03363759540275	0.125759827560892	0.8999220421949
COL4A4	0.938255235359304	-0.954277424561899	0.339943232290794
ACY3	0.902968998421496	-1.19822607333411	0.230829017525559
ATP6V0C	1.28944920055278	0.760740383099287	0.446812149248447
PON3	0.997479529429751	-0.025706147951517	0.979491720122519
NFE2L2	0.433580847541741	-2.28691763130517	0.0222006312992661
ZNF423	0.827586322963169	-1.32591614837193	0.184867473459131
CLDN4	0.992207142764302	-0.0637190617963911	0.949193926470464
MCM7	1.22078740444201	0.895093842318859	0.370736925359862
RFC4	1.40605959193521	1.50860103739994	0.131400768914464
RETSAT	0.882393920509434	-0.500067670491624	0.617027429390615
RP11-382A20.3	1.29131274175411	0.684867638055596	0.493427448951549
C2CD4D	1.04568030701353	0.549140215863962	0.582909228330865
FAM111B	1.00980617766679	0.0553977359302487	0.955821599535547
GMPR	0.907084922182029	-0.863885984600111	0.387650526755697
GLIPR2	0.648018607059367	-1.69748860054738	0.0896043244635723
SIX4	1.00389697454641	0.0180360318374964	0.985610108831144
MLKL	0.943061860060913	-0.297610911062091	0.766000145925007
NNAT	0.880867988846614	-1.71439880230324	0.0864555083514468
TMEM30B	1.0279098042024	0.37099232041109	0.710643251634648
EVPLL	1.01253383167311	0.135241385714204	0.892421026584602
CRYAA	0.943695965320396	-0.586372593824745	0.5576251572311
ARRB1	0.740567036553961	-1.43370552555993	0.151656314710015
WBP2	1.04996306855551	0.179895932380801	0.85723426859708
TTC16	1.29847704506635	2.36473987599115	0.0180427387167953
SHMT2	1.33587531424185	1.20409170847317	0.228554134324567
CTBS	0.930505894939331	-0.329034840923351	0.742129353660043
BSPRY	1.02208544835373	0.368925516692139	0.71218324330851
RP11-20I23.1	1.2533061705914	0.673239662254541	0.500794832159083
CCPG1	0.674061679438807	-1.21018170023453	0.226209178482012
PARP3	1.07329833926815	0.290728048534534	0.77125931810064
CDK2	1.14840869682515	0.498814059748336	0.617910381771428
ALAS1	1.26134142539117	0.71490538981106	0.474667506342218
CNKSR2	1.24065207404373	1.45666574918424	0.145208668696695
SIMC1	0.912089750221745	-0.263809219993945	0.791926929659131
AUNIP	1.46302818949313	1.83173640349391	0.0669907022667031
KCNH2	1.12849118854224	0.893091545553986	0.371808150136882
KPNA3	1.50599619350666	1.17904239429753	0.238381295031351
SPX	0.967122100316571	-0.536615175187369	0.591533459642899
ZNF516	1.19365233943695	0.845590836959108	0.397781038988123
LPIN3	1.17711831167738	1.8819324491016	0.0598451879693021
POLR2D	1.06094708336799	0.178468706935886	0.858354894896143
PRPF40A	1.32176068786675	0.669128091410308	0.503413771798477
BCL6	0.688960179339324	-2.83880445041872	0.00452828982842524
GNGT2	0.922851710352335	-0.546612776604966	0.584644789450658
TOR4A	1.09907143724086	0.748922754381336	0.453903764750619
MDK	1.16761017505919	0.843877622952942	0.398737793723607
GALNT3	0.865639584518804	-1.52738731807648	0.126664728091583
CXCL16	0.915412395086421	-0.613910305033525	0.539274600142555
ACO2	0.728507973802404	-1.01686408565912	0.309218090402913
CDKN3	1.24964179859295	1.28211574106974	0.199802047853652
NAPA	0.79528363723306	-0.736972282885817	0.461139204990668
SLC22A6	1.03745091186971	0.299296794238248	0.76471360037914
DRAXIN	0.905033285010368	-0.725127375278323	0.468373891553844
NCAPD2	1.09695130352553	0.423345849601783	0.672042946896444
RQCD1	2.16498835348839	1.94921175580827	0.0512701416368106
VEPH1	0.921632654332599	-0.806181167368008	0.420138395921304
AGR3	1.05616821576706	0.838270480917474	0.401878810721841
TIAM1	1.13491472353709	0.652575539317895	0.514029959213831
KCNC4	0.987991911508055	-0.103898891697334	0.917249586646
EZR	0.947791689061485	-0.188042572517757	0.850843278367925
RP11-47I22.4	0.944515092427597	-0.452709317909924	0.650758069053029
ZNF354C	1.11453605494853	0.41860564104001	0.675504366251168
OSTF1	1.01609154140342	0.0705664575892919	0.943742806802561
CHAF1A	1.01050108470234	0.0504469463780784	0.959766226186218
NCAPG2	1.24681925929042	0.961733122973681	0.336183679423251
CCDC34	1.05787485349439	0.197974154289411	0.843065285381401
OVOL1	1.00284875971771	0.0319354032179041	0.97452356534482
PNP	0.993846404225746	-0.0426807535293075	0.965956022045999
ST14	1.03660377043703	0.477323427257508	0.633131831215205
GAS1	0.941633668050533	-0.333219573202576	0.73896854432197
RNASET2	0.635529814739901	-1.71276495616187	0.0867557896041786
TNS1	0.895306531210743	-0.901913096628487	0.367103033692122
TUBA4A	1.05537091633473	0.491493401315755	0.623077518067499
GPAT3	1.02070960494788	0.258584473982976	0.795955863871014
MC4R	0.915878561033802	-0.868173299789711	0.385299468631559
NEK8	0.851960470649075	-0.759827428126292	0.447357745581669
ANO10	1.00367360422336	0.0109467925876774	0.991265897642212
GABRE	1.16444459021199	1.51128756984276	0.130715199524931
SQSTM1	0.982000835786254	-0.0691835283809133	0.94484353413775
RECQL5	0.975375679118731	-0.0881149031116707	0.929785351483078
CRABP2	1.11019967803211	0.837624718982856	0.402241505433481
AMN	1.02076576869197	0.225434045304446	0.82164162887244
SLCO4A1	1.17225648967735	1.25613074241659	0.209068571724655
TSPO	0.872828179595123	-1.15813534155796	0.246808809526812
SCGB2A1	0.973698525118936	-0.332096378378075	0.739816484731569
RGN	0.902309256125312	-1.2359078063922	0.216492834971564
TFF1	1.02652792886372	0.340472655678926	0.73350061168462
NR1H4	0.977503434127501	-0.412288623159712	0.680127886410743
RP11-106M3.2	1.2464939700426	0.888654018808286	0.374189049983448
ILF3	1.71364389929396	1.28449688898298	0.198968151417012
IRAK2	0.84530341412914	-0.92329435203049	0.355853830410027
GIMAP7	1.09357688923909	0.64490780316407	0.518986934664019
SAPCD2	0.92321352709787	-0.396127273052342	0.692011139503264
RASGEF1A	0.933395874020551	-0.970713118000595	0.331691157617672
CD81	1.34208912566131	0.826742301102568	0.408383139745499
HSPB7	0.958051067981147	-0.729927304833163	0.465434621051935
ANKRD2	0.909002128091438	-1.25085214619188	0.210988425656382
FKBP7	0.618355723017128	-1.74428750351772	0.0811089695918498
UBE2S	1.60866729327668	1.92241450980342	0.05455362127038
ESRRB	0.94156428593822	-0.800924553388395	0.423175324683276
KIAA0040	0.88331365929046	-0.884934084940046	0.376192183213555
ALS2CR12	0.796362914770457	-1.54145032698788	0.123207223490425
LIN9	1.0532543659844	0.204262237412983	0.838148577992452
RFC3	2.01056641488777	2.48343642136221	0.0130121560232902
RP1-66C13.4	0.705520747393763	-1.78069908678312	0.0749616224275386
FOSB	1.04845023537613	0.666076029134147	0.505362505338683
SLC10A3	1.631880462337	1.88723751283399	0.0591283868458751
P2RY6	0.982672633083686	-0.170674847191657	0.864479441637062
PARD6G	0.879096452572198	-0.48434857831888	0.628138505548594
TNPO1	1.54193964331924	1.04182822629573	0.297491325127378
E2F8	1.22565339837022	1.18693517899417	0.235253189805333
PSAT1	0.972646957132532	-0.143126939921551	0.886189928995714
CACHD1	1.01130648586436	0.0707628413773222	0.943586505941529
SPATA2L	1.0724967881739	0.322744103840475	0.746889047974901
SIRT1	1.30113563135472	0.561931897611463	0.574162419973209
DBF4	1.21143990764554	0.917827316538361	0.358709278684199
DMTN	0.934225426959833	-0.465440445264095	0.64161607607975
ARHGAP11B	1.42933841387177	1.61414940546427	0.106495023192555
MCM4	0.834452482569275	-0.716600310178113	0.47362075304436
PTGR2	0.922744820493675	-0.449839823907789	0.652825940337831
FBXL8	0.906735944435978	-0.937730727948409	0.348382808320838
CNP	0.570505140503283	-2.45656963470632	0.0140270614164306
SYCE2	1.1572234887378	0.814675668334788	0.415257984547031
SMC2	1.35091654219399	1.17306488728647	0.24076978589322
COL4A3	0.992387225392487	-0.146731112176728	0.883344260419678
SPRED1	0.486040401217335	-1.81116870573194	0.0701147408080785
PDE6G	0.918830680913458	-0.84049768919321	0.4006293966835
TRIM8	0.710051300185085	-1.4407293670797	0.149661154930376
ALAD	0.957442571225127	-0.11958343597942	0.904813141728026
FBXO45	1.04932842469703	0.140867102039918	0.887974931715279
WNT10A	0.942892596508909	-0.918666469860722	0.358270052986704
UNC93B1	0.912872967856165	-0.541210341733783	0.58836261011222
ZCCHC3	1.14160067313092	0.394436133097436	0.693259071233967
FAM217B	1.15113969284814	0.553032616034537	0.580241076414345
HNRNPA3	0.72439524894898	-0.768691000829077	0.442076768492467
ALYREF	1.31050721255369	0.760119704443848	0.447183035419809
GPR4	1.01863692111639	0.11459974108276	0.908762384943976
CAST	0.683089261869477	-1.10589971073154	0.268769930024336
ATP12A	0.989902627737131	-0.181296614552995	0.856134763194051
NUP107	1.13817699939089	0.44729329538992	0.654663307245781
REEP2	1.06477882814257	0.396647588209966	0.691627354756311
PPFIBP1	0.744572791440247	-1.01125908712761	0.311892442190151
IYD	0.915839234176285	-1.11290622787907	0.265748705012367
FKBP2	1.00209702125216	0.00952137921732895	0.992403153309245
CLCF1	0.802327359717052	-1.27693384669683	0.201625603431827
OVOL2	1.20135654017694	1.1406690121947	0.254007686502355
SPRR3	1.21686695879944	1.34580382763441	0.178365790699502
OSMR	0.809756864823117	-1.29897455220904	0.193952662563922
CFLAR	1.27826131991252	0.884179329368197	0.376599414912787
MOCOS	0.895789534674367	-1.11149289792207	0.266356245369112
CAT	0.968718204216614	-0.160381550908019	0.872580521736613
CYB5A	1.08751722731814	0.48655782570064	0.626571717033628
CREBL2	0.762310108965961	-1.03509550010896	0.300624313861742
PKD2	0.590253265893585	-1.94916538820609	0.0512756769136958
IL17RD	0.770964142844787	-1.60658023198917	0.108146481802277
LIMS2	0.922823141253142	-0.499040056590187	0.617751165167161
CDH1	0.938340345455912	-0.939570958109762	0.347437678912191
IL23A	1.13473844388468	0.769807067214411	0.441414346890481
FMO4	1.02468369521419	0.115343877905134	0.90817256088632
MEX3A	1.18170430393446	1.12998693870221	0.258481728174113
CENPL	1.43301593953632	1.637784817089	0.101466589898969
RAI2	1.05842869206151	0.433052708061623	0.66497647858542
SYNCRIP	1.20152572592986	0.445734864805328	0.655788776916731
PXN	0.791904792749495	-1.03781357606262	0.299356855094124
EPB41L1	1.17539024999407	0.729467922497097	0.465715482696239
CCNJ	1.31776880649013	1.21701029377214	0.223600299364563
COX7A1	1.0242717973831	0.315282017657849	0.752547537120427
IPO5	1.31168326762167	0.798319018640026	0.424685384066725
TRNP1	1.10806550946717	1.0697736340271	0.284721212874116
SMC3	1.16604645727606	0.481074968950404	0.630463217490184
MYRFL	1.01525720513594	0.161159931886751	0.871967438261547
ARRDC1	1.13412548303103	0.616787051943894	0.537375193496662
ARHGAP19	0.797511630845209	-1.11212346486565	0.266085069042685
TMEM237	1.19405211436852	0.575049529237753	0.565257800356783
CASKIN2	1.01816751933529	0.077303663523355	0.938381976560524
LRRC20	0.934736819895169	-0.267412529768524	0.789151553249756
PPARG	1.07674056375504	0.507950852535108	0.611487810628432
TCF12	0.802095152504037	-0.744553155296355	0.456541895906935
RNF128	1.1185164332123	1.94942977096329	0.0512441221041424
C16orf89	0.900003022016129	-1.36763656559552	0.171425864902049
GBP4	1.04855302821996	0.280266214022417	0.779273269754631
GAS6	0.976493057516257	-0.184816931162534	0.853372627483371
RHOBTB1	0.795595488114623	-0.771426869040748	0.440453954022245
PLCXD1	1.08239256911125	0.329582406747771	0.741715517878139
PSIP1	1.29281961094922	0.88324119666256	0.377105967499019
ACVR1B	0.618143634373614	-1.77095944955342	0.0765674451678567
RP11-20I23.3	1.62007167085092	1.53613765537313	0.124504622657819
MOCS2	1.07611642332062	0.274608560430315	0.78361698882993
SMARCE1	0.619872691691386	-1.36188090859287	0.173235472147821
RPH3AL	0.653832859588232	-2.39337710249592	0.0166940730395487
INS-IGF2	1.13505187412221	1.08926135495202	0.276038649329048
CDON	0.912795044376588	-0.475512761280357	0.63442153963578
PHLDA2	1.07949414701237	0.766918515033792	0.443129964634897
TONSL	0.869943649268867	-0.671673107334083	0.501791825375291
MAP3K7	1.40006369961507	0.86707939492118	0.385898509556239
FANCG	1.22512175749393	0.624294896131724	0.532433935180875
XPOT	1.52909523200808	1.40906446163092	0.158816108114505
ESRRG	0.887975236666353	-1.10901816086585	0.267422347562022
OSR1	1.248387006544	1.98259259266684	0.0474129554482853
ISCU	0.935531391921025	-0.205728445649893	0.837003037405221
HAS2	1.00454310782949	0.0438837529175503	0.964997066117739
SRPK1	1.37565722816914	1.06112515730743	0.288633026326132
CCL2	0.942606370998304	-0.737863620507835	0.460597327851614
EGR2	1.07690170906262	0.873289913673238	0.382505076810859
PCYT2	1.25232372887014	1.12536481802977	0.260434473155792
PYGO1	0.805864352789141	-0.815420237754177	0.41483180396946
KLF15	1.12187469599923	0.683375625115524	0.494369518260553
ECT2	1.26613026878129	1.14257276791349	0.253216017424887
RBP5	1.25555880518289	1.65588256829941	0.0977456023856312
SOCS3	0.923721655871232	-0.565132986075786	0.571983313655921
RTN4	0.787373973926279	-0.787741398559095	0.430847984997525
DNMT3A	1.18481329383725	0.627628018689401	0.530247649511857
GPR68	1.02553859138375	0.191128497758341	0.848424921194798
AGRN	0.882485980553903	-0.770439296342768	0.441039350779074
UPB1	0.961962199570721	-0.287491110769043	0.773736307377775
ACSL4	0.722569388285376	-1.18330069048471	0.236689999259832
NR1H2	0.699025471040476	-1.49529879866105	0.134836478486954
PPP2R3A	0.851705909563645	-0.624323707306082	0.532415017614927
DEPTOR	0.922531854868908	-0.444478954745015	0.656696341065076
VSTM2B	1.03263496646522	0.543158301970323	0.587020813583845
C1orf210	0.938780555340027	-1.16483110214492	0.244087366565912
RAD18	1.76211031427382	1.91305401369018	0.0557411380253923
SHE	1.26090226683737	1.51477830743539	0.129828555743199
WNK2	0.974826912601836	-0.155674131075458	0.876289888949478
ENDOG	0.85059087526065	-0.685187500181994	0.493225610565561
PIGQ	1.19173750216603	0.572882770738097	0.56672407102566
SIKE1	2.21322681851728	2.10918546206731	0.0349285762843676
RCBTB1	0.832120582113884	-0.526066328305467	0.598842122784023
TCF3	0.824661605762289	-0.882366531874643	0.37757862830652
APP	0.801445187253879	-0.924640085444215	0.355153154567837
FOXA3	1.07969173629927	1.22965765445474	0.218825330266537
SPRYD3	0.956298381243001	-0.19331215801362	0.846714505198188
SAE1	0.819961519250438	-0.646974081068523	0.51764871841696
ZNF492	1.36072288595301	1.48281060931769	0.138124736504807
PDXP	1.31966770077437	0.964441845546153	0.334824451245458
ABCG5	1.06488907934338	0.683762625166083	0.494125070875113
R3HDM1	0.79374935577061	-0.65703025765402	0.511161461087691
PTGR1	1.15524233751416	0.592739682079091	0.553355380288699
PRSS23	0.992363587260571	-0.0439118338632906	0.964974682342024
CYB561	0.813469478673932	-1.1356715636619	0.256094045919391
GCM1	1.0821840249625	0.855644359469923	0.392194525398413
EFS	0.895843560530965	-0.548501707917632	0.583347456860771
CLUH	0.971360780978308	-0.136582514262736	0.891360798557782
KCNJ5	1.00141250673949	0.0158544302464399	0.987350524823177
GEN1	1.32989156659527	0.993132441342085	0.320645416214207
INTS8	1.05070118209645	0.153320652641323	0.878145414772678
DCLRE1B	1.91819489083301	1.76334651659582	0.0778420643417646
KIAA1586	1.50384732012067	1.53277783383968	0.125330603959425
MB21D2	0.810901621537155	-0.865558786008306	0.386732165161934
PPP1CC	0.92018826406796	-0.264573329999061	0.791338167749153
KCNJ13	0.90846090358544	-1.63492433959286	0.102064909411324
ZDHHC14	1.1139025057698	0.535461191641021	0.592330986355729
SMAD5	0.693262531009217	-0.936977742908875	0.34877000683691
HES6	0.929008281028794	-0.401286534955646	0.688209176001791
PSD4	0.956425297591153	-0.284594083121556	0.775955144866197
SYT8	0.988516273141955	-0.139458222950569	0.889088066534613
LOXL3	1.06533700976194	0.298137277429499	0.765598391252437
AIFM2	1.05163200988937	0.236113082637969	0.813344922429679
KDELC1	1.00683491744583	0.0245337938147864	0.980426828255264
AMACR	0.786813030103464	-0.777770024349994	0.436704602388196
CIB1	1.47120954801266	1.74861658431197	0.0803573176390199
ALG12	0.714317561545792	-1.5398748800254	0.123590854990719
GADD45A	0.750121674390631	-1.50718762390242	0.131762571628736
SLC25A1	0.960403658980599	-0.139680396630963	0.888912515768033
DYNC2LI1	1.5701276120435	1.47571003955828	0.140021749646197
RHOB	0.927797505041089	-0.473345467417518	0.63596672877787
ARHGAP18	0.973601248797256	-0.155372789950256	0.876527434120612
SLC30A2	1.05197396508742	0.587145348284161	0.557106093361806
ATP8A2	0.916018173115998	-0.548299000514142	0.583486613576465
GXYLT1	0.954501931381394	-0.178042987745805	0.858689215698195
PHYHIPL	0.865805870821134	-2.05663802179376	0.0397210580057855
GLS	1.31161537175955	1.12406696628052	0.260984617904413
NUCB1	0.572121671527677	-2.34774894323368	0.0188872470926857
ENTPD8	0.955277041783248	-0.54420811932905	0.586298265202034
TNK1	1.15190427887919	1.07332602013708	0.283124864538382
QSER1	1.61240874529908	1.92597231480156	0.0541078308247037
BRCA2	1.08299475782947	0.524140734402832	0.600180658299138
PLSCR1	0.941620167156239	-0.403320936774154	0.68671214145297
PSORS1C1	0.960117158218275	-0.437323407598143	0.661876821932622
TNFRSF10A	1.0460390599169	0.430299117679419	0.666978068850368
LITAF	0.635813613202645	-2.26783255417101	0.0233394144181764
PHF6	1.30162608861132	0.964134706583111	0.334978394337345
METTL7A	0.641328699551359	-3.27981836809884	0.00103873937145
HS6ST1	0.702392206789474	-1.88499614176658	0.0594303587199518
GAS2L1	0.724955628950808	-1.70413066450634	0.0883566789625208
C8orf4	1.02582677442454	0.262374809908678	0.793032491365842
HIST1H1C	1.05016397774749	0.366632093573725	0.713893465581155
GSG1	1.01351928015165	0.138013135742251	0.89023003607553
ERBB2	0.589614476716191	-2.89849759092989	0.00374955189319702
ZMYM4	1.46728217241199	1.09430467194856	0.273821376963174
MIA2	0.959374737984057	-0.52395556878303	0.600309443522351
NEDD1	0.942907049432603	-0.156257356794796	0.875830167731916
CASZ1	0.929915914443171	-0.718951233491522	0.472170967483098
JAKMIP2	1.00723756080237	0.0802010193331493	0.936077379464682
PGAP1	0.791919506851507	-0.88783738141421	0.374628231849102
RBP1	1.01858831177563	0.0828895116350343	0.933939393844092
PLEKHO1	1.36357903167098	1.56519731190953	0.117536651629342
DUSP1	1.07133357990905	0.527660428884032	0.597735042984287
KIF22	1.47327363553356	1.12756947380341	0.259501784679569
TERT	1.10450184807341	1.0829552009255	0.278828308243601
HMGB2	1.2637831751718	0.882884005584278	0.377298946183424
GLIS2	1.01658769106518	0.0731873189578931	0.941657057330927
ADNP	1.64800847866035	1.70148921821862	0.0888511607072616
PMS1	1.6788419830205	1.37508080507462	0.169106394538995
ZNF366	0.969510194703949	-0.295606633702288	0.76753050697739
KCNG1	1.29639037749693	1.93067224180574	0.0535235977513545
MEST	1.01321552468705	0.145676016721988	0.88417715525083
FANCA	1.14257210458811	0.652988480034503	0.513763705276095
MAPK3	1.35314335543617	0.84132657354521	0.400165007631511
CLN3	1.21416096691852	0.52458760868889	0.599869902601625
TIMELESS	1.06697300321272	0.356997417688462	0.721093738921202
CNIH2	0.958114565140036	-0.289702107972307	0.772044143525134
ASL	1.28014563245784	1.00660351971441	0.314125342376759
MATR3	1.03898251681625	0.0887312227651916	0.929295518217133
CFI	0.840029856172458	-1.82578237285186	0.0678830495147158
SLC9A8	0.932184017086601	-0.236369960553281	0.813145603829416
PXDN	0.833571094290652	-0.920728965551902	0.357191949545844
SHANK2	0.787754625036796	-2.34302173872769	0.0191282685423954
SP100	0.957295262968225	-0.283696524452072	0.776642958436482
TBC1D17	0.873377105887283	-0.550898551042704	0.58170322080742
GALNT18	0.917563814539141	-0.5466874402412	0.584593484428105
PADI2	0.943011674094169	-0.682725544852472	0.494780284964906
CEP170	0.867723945825258	-0.634154067328117	0.525980280519685
MEIS1	1.21948132737603	1.30953708241982	0.190352485096444
ELAVL1	1.01945960332603	0.0396254460942949	0.968391740317826
GPR182	1.04152668243932	0.548790297418305	0.58314936959055
TIE1	1.0977535443377	0.635204003431064	0.525295372557189
NFKB2	0.963075277024131	-0.133905696752262	0.89347714550236
FOS	1.11106649924264	1.32042452132686	0.186693321027214
RFXAP	2.4018539440477	2.3270911991553	0.0199604118287861
TICAM1	0.871395394365734	-1.25278159940514	0.210285199932859
RFC2	1.03538837835102	0.13242646001418	0.8946469869126
XXYLT1	0.608099400154419	-1.54645415399567	0.121994924132945
SKAP1	0.94957541688768	-0.517279705523325	0.604960918900376
VAX2	0.906134188322184	-0.921084255213719	0.357006439773903
CHDH	0.774541878127357	-1.52970256951637	0.126090367333551
TLCD2	0.901281160333099	-0.921846735455841	0.356608525770404
LINGO2	0.995053797797049	-0.0465567416037568	0.962866509817574
MEX3C	0.901861559547915	-0.348625786308162	0.727370266228403
CD177	1.17746731944169	1.67986180430749	0.092984206830029
SCAMP2	1.5279990253951	1.4938318493808	0.13521957471579
PNKD	1.11741879775418	0.466779926240236	0.640657339147231
RASGRF2	1.10600609462443	0.627993747961505	0.530008035640744
ENDOD1	0.857246397150621	-0.838796399509239	0.40158357151128
FAM72A	1.1886318055881	0.976227191475267	0.328951891217006
ROBO2	1.05932779946729	0.500167983999509	0.616956799736434
ATF3	1.06899561438091	0.673862318704295	0.500398850421963
TPD52L1	1.34369740434499	1.90352206014052	0.0569724579676784
ITM2B	0.848354638152451	-0.788073725801647	0.430653582714456
CKAP5	1.30663717617667	1.11566627165667	0.264565013042661
GLI3	1.14886612897782	0.851070727629097	0.394730064974002
HMGN2	1.96504956606876	2.40668327606261	0.0160981242776938
DBF4B	1.01329583297995	0.0449935264596072	0.964112468867351
KHK	0.767606228832836	-1.29157102162429	0.196505744907505
HRCT1	0.853695555289897	-1.6701264304176	0.0948943518693751
SENP1	0.927344231156717	-0.246850742523665	0.80502373849959
RP1	1.09158459261576	0.956273926708859	0.338933859087424
RBBP4	1.67024931634125	1.53740141324676	0.124195040522419
KCNC3	0.975332558886764	-0.3263955281094	0.744125120490638
THRA	0.635067150167654	-2.61443392527506	0.00893754459015289
PRIM1	1.06694084618359	0.304980804205811	0.760380772317078
SLC46A3	0.900210411369714	-0.615405100612184	0.538287223783021
FAM110D	0.938948388477323	-0.391487865111368	0.695436656636212
TRPM1	1.00699088455467	0.0754007323192862	0.939895876563568
ATP5D	0.91104969007673	-0.418111062337771	0.675865917239176
AKR1C2	0.810248899712319	-1.73761515107301	0.0822786483445991
IER5L	0.812757840336521	-1.04376758094301	0.296592934053468
CAND1	1.22716782628937	0.66719590341721	0.50464700750358
HABP4	1.32905972026766	0.771902178048205	0.4401723672331
TIMP3	0.898705594483857	-0.557801975004922	0.576979613915748
CHRNA9	0.90823365494938	-1.37540829433928	0.169004898970185
UNC13C	1.01571376830483	0.21844997604602	0.827078530377102
KPNB1	0.763888658271512	-0.836110947795413	0.403092490027388
NAPRT	1.10968117891574	0.668529747916835	0.50379549951484
ADAMTS1	0.871536832270707	-1.11292943658814	0.265738736382034
SLC4A4	1.00088040808157	0.00746312253845195	0.994045345028499
CACNA1G	0.795736871136199	-2.19736269395784	0.0279945534032683
DSN1	1.6127755995679	1.50502444206539	0.132317792884217
TMEM229B	1.01530804628561	0.104162915764669	0.91704006277132
ACBD4	0.919421204625998	-0.496930236781521	0.619238248117821
SNRPD1	1.2034388110021	0.67028360528459	0.502677016294779
NPTX2	1.00748524034616	0.0933946869745098	0.925590011251012
NAA16	1.16180705301158	0.38648573337759	0.699136966510263
IL17RC	0.869416882916994	-0.660545641560732	0.508903739148326
MTHFD2	1.28290108277298	1.29672188365447	0.194726896917647
TMEM88	1.03241264675364	0.17618401743279	0.860149376621026
ATP10D	0.631881262000329	-2.58678136545559	0.00968770403158234
DENND5B	1.23100924077866	1.34220963371551	0.179528033722463
POLE2	1.29291767019912	1.26545764769902	0.205707321324093
ZPLD1	0.89659335423227	-1.71770579916475	0.0858502910629571
PRKCQ	0.948769111373009	-0.449087717406195	0.653368380471349
PPIC	0.995557492027662	-0.0305218793283643	0.975650844327736
C4orf36	0.980725224453467	-0.116664501227531	0.907125922042309
PTH1R	0.898010538047595	-1.06356179640106	0.287527256777255
ATP6V0E1	0.989796617847675	-0.0437822829221412	0.965077949720905
HYAL2	1.1893470681567	0.539530753505765	0.58952068269981
AP000322.53	1.11003012571286	1.3480720152091	0.177635221243955
CLEC14A	1.16528156013388	1.03624884378373	0.300086065133531
MURC	0.897804385683617	-0.726328081754835	0.467637668125395
NAT8L	1.15390609843783	1.28451173250924	0.198962961089427
ROR2	1.05621505848903	0.276484165823707	0.782176219689095
FANCB	1.18901847237673	0.820865462209937	0.411722905867753
P3H2	0.824717393667856	-1.99120228025464	0.0464586532869661
OVOS2	1.1568828727659	1.45348748190341	0.146088452840342
UGT2A3	1.04078531343813	0.748470865747314	0.454176191822316
GSTM5	1.17009273381713	2.5081739245256	0.0121356917394704
VWA5B1	0.799070972697522	-2.85503889812922	0.00430315581854881
RAP2A	0.973781929096384	-0.0714914731923129	0.943006610601728
MIB1	0.725824610525189	-1.06456223835687	0.28707407568778
PARD6B	1.09893708058623	0.544264647434695	0.586259370813513
PARP1	1.03781469904586	0.158764980765446	0.873854040102006
BLVRB	1.00265379172642	0.0209400305652747	0.983293493843207
GRHL1	1.21729962590623	1.53600197315759	0.124537896411628
ZNF711	1.08737234573811	0.298680178117037	0.765184082630761
HMX2	1.04503348680379	0.497393393032503	0.618911663795137
NRXN2	0.780838869250102	-1.52770304865212	0.126586282855606
INPP5K	0.79885541451774	-1.00618702242291	0.31432561366432
SLC6A20	0.946037716720869	-0.767303766286114	0.442900929683381
CYP4F3	0.976346614774766	-0.242613613657024	0.80830473409127
C18orf54	0.722844929568486	-1.29780455160427	0.19435450518291
ATP2B1	0.698259171877339	-1.55823058678225	0.119178596751761
ITPRIPL1	1.11351370782178	0.631020407427891	0.528027181053163
PSMB10	0.864148587636291	-0.836783616507903	0.40271420817183
TOP1	1.0436592061522	0.113227247807602	0.909850393946157
DRAM1	1.01036417014829	0.0658870926923137	0.947467716792534
RFX7	1.28160579189089	0.994434101755972	0.32001157275068
CLEC3A	0.876844398965601	-1.23469131814006	0.216945408245145
CITED4	1.29099261677634	1.52552020259379	0.127129398472341
CYP27C1	0.684023180755878	-2.64622723716835	0.00813951183448882
PDPN	0.767428464852167	-1.42755309667192	0.153420532000005
CRYAB	0.941695382043242	-0.93837227620269	0.348053128238341
RP11-514O12.4	0.574775357982102	-2.06379337438316	0.0390373115453912
EGR1	0.990691259726526	-0.102412809510176	0.918429016614209
EPHX3	1.06638162410195	0.906195153182128	0.364832567969093
CASP4	1.00697022297081	0.0502895831032662	0.959891624746873
ITGAV	1.02624705422672	0.181043114630713	0.85633373455535
SMARCC1	1.15976355726762	0.608387036803581	0.542930807093236
KIF2A	1.62298665808742	2.33918603966526	0.0193258072723625
DNMT1	1.19408403041522	0.662907568733202	0.507389753991502
WASF3	1.2663416854852	1.55379822341513	0.120232554465488
LTB	1.08736141052513	0.774166554086616	0.438832304086642
IFT81	1.28753465263208	0.79322573135519	0.42764631839102
RBL1	1.1554154376237	0.522199610575162	0.601531357137558
ETS2	0.932513871997855	-0.365422546158057	0.714796013809242
ZBTB10	0.815595360194407	-0.707489757391544	0.479262175633594
HMG20A	0.833789520393648	-0.484991902623378	0.627682089412813
CHMP2A	0.955650910999085	-0.172546162038884	0.863008173460904
VWA3B	0.905363578617988	-1.20598338026486	0.227823898714168
CENPW	1.40077805666323	2.538568565473	0.0111306989925365
ZNF660	0.809472443668658	-0.933600074958008	0.350510226645873
PHYHD1	0.905561382455439	-1.08100623788708	0.279694338867781
ELAVL4	1.02856463484466	0.480455545731709	0.630903505804156
PRKAA2	1.12888130900933	0.677441215472161	0.498126055562858
MEX3D	0.75498399917301	-0.945634213709501	0.344335187275012
TMEM35	0.809271862265899	-1.83666161254088	0.0662598655717272
JADE1	0.492934337036727	-2.38052480917774	0.0172879968749272
BPGM	1.03546507206233	0.12293576274017	0.902157965838361
PAPPA	1.00396316649356	0.0557180108939327	0.955566451172256
KCNT2	0.968198492093938	-0.307284638556775	0.758626727106453
ZRANB1	1.22230988491621	0.535944569264489	0.591996860401732
ANTXR1	0.648341422454216	-1.83776706074887	0.0660967373286656
ARL15	0.785989625689676	-0.821372363449457	0.411434200493996
IGF2BP2	1.38917767967314	1.69367558008754	0.0903269472819511
CYSLTR2	0.976121195107964	-0.298927541412362	0.764995332353131
TSC22D1	0.780338802087018	-0.905054975359273	0.365436263373431
CRYBG3	0.833290535826248	-1.44416733226227	0.148691911675429
BMPER	1.10739500209493	1.32047567935708	0.186676250833462
VASP	0.812984092927499	-0.571664036553834	0.567549603190513
KIF26A	1.00069650256911	0.00707086152172009	0.994358315771576
GSTP1	1.18195788486731	0.679228680783753	0.496992977347119
PSMC3IP	0.716430786379159	-1.18536848595316	0.235871786141659
PBRM1	1.18365619465115	0.699208498025648	0.484421740562904
CHRNG	0.966965624283052	-0.468232703625368	0.639618187492441
RNASEH2A	1.23696356116109	0.889058669555079	0.373971549692745
SEMA3G	0.958649390342055	-0.394947782990075	0.692881424816257
RAE1	2.23501990737762	2.54901943131125	0.0108026281066687
INTS7	1.05548109881432	0.232991292226324	0.815768167515437
KLK9	1.08997261578881	1.18728426135482	0.23511551398545
POLE	1.10006957952797	0.476387909463549	0.633798046668246
ABI2	1.14781469224796	0.446507187563514	0.65523092185332
KCTD15	1.07173444242317	0.287780009808935	0.77351514021228
RP11-435I10.4	1.19792733949592	0.509878925885499	0.610136286971723
PKP3	0.947979744975746	-0.648601722381083	0.516595841940667
TRO	1.1129285405583	0.378945078546452	0.704728648363145
TLE1	0.927332000701624	-0.263442689749806	0.792209390622861
XPO1	1.22419452648362	0.634057182041628	0.526043504985315
SKA2	0.910200747720361	-0.296998037991581	0.766468007049577
AP1M2	0.956408991794457	-0.735820659332689	0.461839846776413
ANKRD13B	0.856205816314694	-0.831890302830408	0.4054708659078
HIST3H2BB	1.12295543431532	0.775046293336763	0.438312305218177
CPNE8	0.939606021258494	-0.557630004708681	0.5770970632273
KCP	0.799428022471874	-1.4913638692388	0.135865988681902
FAM195A	1.08004537188333	0.496097310024182	0.619825757005532
ABCG8	1.07386216694414	0.805553886255092	0.420500123792585
RAB9B	1.24578653493439	0.85297345769747	0.3936740234402
NUDT22	1.16323420103571	0.592410138647352	0.553575978784589
UGT3A1	1.0865312731295	0.973386701444927	0.330361145831462
CYB5R3	0.839750297807906	-0.619737275549538	0.535430770374546
DPYSL5	0.992269394245973	-0.111414744710408	0.911287468267628
ZNF131	2.00031406902004	1.41816000950252	0.156144054392098
ASRGL1	1.11746101540512	0.533362923207094	0.593782377987273
HMGXB4	0.9924476235737	-0.0225452392958163	0.98201302541917
KLK8	1.06339460458894	0.955728809543644	0.339209263357718
FAM83H	0.927586785130175	-0.618288980974428	0.536384864141729
GLT1D1	0.90963749870765	-0.75794648078336	0.448483022815935
MAP2K6	0.714636092896233	-1.38017460808046	0.16753289007723
HLA-B	1.18484808247866	1.04685187217884	0.295167901928146
OGDH	0.950346810148233	-0.23367719291562	0.815235595012589
EDRF1	1.60114944332812	1.26614079432128	0.205462679711091
NDUFV1	1.58562892152561	1.31819274570065	0.187439133326028
PCGF5	1.16404104769535	0.616115910173928	0.537818022109953
GSTM4	1.09110317279285	0.445277949873184	0.656118900767811
ARID2	1.13447406800652	0.506978001830387	0.612170253745039
DMRT3	1.16544489227334	2.65086514590386	0.00802858904003227
DENR	1.55581718178208	1.03723107036525	0.299628181169873
CAMSAP1	1.22951635218757	0.801912904878952	0.422603340672817
ARSA	1.04545373852202	0.312585681084384	0.754595458198712
PITPNM1	1.40049354716231	1.46766436598077	0.142195414647696
SLC22A12	0.977710683329533	-0.225670800728678	0.821457469904576
SERTAD1	0.86245278241923	-0.968777400597092	0.332656264633095
LRTM2	1.1490035649347	2.09607718256681	0.0360753447473434
WT1	1.15786296847432	1.41877887049267	0.155963494675449
BEND3	1.27501183022494	1.01801255699405	0.30867198863661
GRM4	0.929398832670937	-0.840850782493363	0.400431533779107
GINS3	0.755366004898566	-1.0305905383349	0.3027328749337
SPATS2	0.548844708209549	-1.62993718626658	0.103114773321126
EFCAB14	1.0240761343877	0.0834031706891131	0.933530967452606
MARVELD1	0.858859147004817	-0.766103084031529	0.443614968103958
ARSE	0.907327337187192	-1.19024888093334	0.233948586121094
CNTLN	1.11776487054611	0.443200468104738	0.657620740339141
LRSAM1	0.988351171649131	-0.042694120948358	0.965945366101868
ETFB	0.915112531450814	-0.528220339236344	0.597346414124929
PCBP4	1.14076447975513	0.705278179894274	0.480637136747933
ACSM2B	0.975406740162936	-0.383765615901505	0.701152174803254
AMFR	0.697254625088257	-1.81303900938008	0.0698258049092132
SCAMP4	0.835100777708892	-0.668651770805917	0.503717639659221
NUP160	1.67143516010042	1.9864654712647	0.0469816631365814
TNFAIP1	0.613476317661108	-1.39003930617509	0.164516941905342
P4HTM	1.16335990379762	0.630422263315566	0.528418348473113
C14orf105	0.978774376044893	-0.556125560050124	0.578125022946398
KDM1A	1.65082156532645	1.69484304845998	0.0901051986746295
TBC1D10A	0.935606328032316	-0.250613332566358	0.80211307272911
CDCP1	0.949827213729275	-0.540469792817219	0.588873087494893
RANBP1	1.4613575583212	1.39230947517078	0.163828703490762
CDK8	1.62815528989894	2.12412456419615	0.0336597289639567
MANSC1	0.876456173616121	-0.566081266658042	0.571338537415531
ZBTB39	1.06795460175871	0.320417292633826	0.74865201838905
LRRC29	0.884910370643127	-0.747000956232937	0.455062983625361
LGALS3	1.01814504219435	0.160673519434729	0.872350546850916
NECAB2	0.966973385151324	-0.284756706481409	0.77583054276653
DUSP2	1.06959827608275	0.635788802440367	0.524914086837644
NUP58	1.90721539375349	2.11161111859186	0.034719818110196
GPR146	1.28222518232866	1.79367376211506	0.0728652555566484
ZBTB33	1.58132939683685	1.24495248989021	0.213149214700281
JARID2	0.942606784329933	-0.329528406049448	0.741756326861708
TAF1A	1.20060255183623	0.883863360099596	0.376769978254788
NDC1	1.52208196156253	1.5645846120766	0.117680339295026
BCL2L14	1.03228430955896	0.306055233665968	0.759562591762812
ZNF552	0.994158956156842	-0.0266319284477817	0.978753307066993
DUSP4	1.10314023469277	0.623299291222422	0.533087863483586
RBM27	1.2464730983203	0.482922125137461	0.629151031424599
DHFR	0.905374427534622	-0.463097110669009	0.643294760954775
BACH2	1.02328399517532	0.161685141110904	0.87155380624737
NUDT11	1.14104460097237	1.35526577118335	0.175332896303304
TFAP4	1.19340868518651	0.595815312747778	0.55129861295205
DNAJB2	0.986289814033271	-0.0651941945930785	0.948019383340998
CHEK2	1.70688822613204	1.98809681117358	0.0468009839889216
KCNIP4	0.931382155504665	-1.05531195968893	0.291282673108385
UNC5C	0.974541074744268	-0.274587589261723	0.783633102293453
CDC5L	1.18656150748682	0.491080709698041	0.623369364510036
ZNF273	1.03235109267901	0.133183030823673	0.894048630727427
CTDSPL2	1.43556683031625	1.10792210521563	0.267895458017745
ZSCAN2	0.931115305159319	-0.297070885460896	0.766412391562603
OMA1	1.04888429865496	0.187694641638422	0.85111603097228
CYP4B1	1.00644367216964	0.0846619269114962	0.932530165175439
NR1D1	0.93260433379824	-0.403358765867109	0.686684316155414
RP5-1028K7.3	0.86226749181017	-0.489415186343133	0.624547786722415
ANKDD1A	1.14588104783464	0.569741037890879	0.568853351749147
FBXL16	1.0539622434214	0.699428518511435	0.484284270507082
FAM177B	0.891051361670677	-0.828151775682324	0.407584550605262
RRM1	1.4610636919266	1.40232909455227	0.160816996125898
DYRK2	1.12878776751212	0.441889434358517	0.658569216634255
MTFR2	1.48453817188316	1.89616464072644	0.0579382771954219
PDIA2	0.966581783661001	-0.351119162190039	0.725498952684815
PRKDC	0.91554028180975	-0.411970452697071	0.680361080370139
FABP3	0.986150423455326	-0.154036002363076	0.877581348552194
GALM	0.697086274044032	-1.27653839739517	0.201765262423821
CHML	1.06504040427685	0.367303807585154	0.713392414244394
RTN4R	0.945272037227303	-0.229568257849498	0.81842727469714
IL2RG	0.991592688191394	-0.0796212378753778	0.936538503458911
HLA-F	1.17902090422782	1.12139209146759	0.262121001014074
RAD23B	1.53148382353428	1.08014452639506	0.280077826585276
PRKX	1.03020310779828	0.131216449263983	0.895604083833872
SGMS2	0.885599753312123	-0.863435038777109	0.387898321587185
PHLDB1	0.75000980976427	-1.4014700493851	0.161073557772613
EPS8L3	0.930109182151811	-0.53171791006533	0.594921385513284
RBPJ	1.14012514686928	0.390439262510899	0.696211759737564
UTP20	1.10077469894335	0.397910587145695	0.690696095662954
RMI2	1.13680741624467	0.557853683032671	0.57694430146024
RHOD	0.880837815365242	-1.28215465829385	0.199788398253286
LRRC73	0.938907569031098	-0.444560510970959	0.656637390310809
TCEAL5	1.00186292322915	0.0320739099327829	0.97441310955985
RALBP1	0.808443978012299	-0.938193214034985	0.348145125098104
WFDC1	0.985273353847669	-0.14723944369884	0.882943028289462
CDCP2	1.05088770759207	0.404449179281358	0.685882442082832
ZFP64	0.909059633444285	-0.309001641526916	0.757320278131359
CLTB	0.945390856049803	-0.246337694912341	0.805420832461742
CHD7	0.888284490780423	-0.560688503623231	0.575009905735499
RAD21	0.797475354348523	-0.837736113982766	0.402178925989736
VSIG8	1.08704179000757	0.762726702349581	0.445626402330657
HLA-C	1.24720810200078	1.60532487594286	0.108422327449978
LRRC2	0.782951298488924	-3.01926226270011	0.00253391076059426
SET	1.22321467521811	0.599824750755693	0.548623036359903
HTATIP2	1.10283627619919	0.72626724101528	0.467674957712585
HIF1A	0.5690834776334	-1.83141688564738	0.0670383428641295
ERG	1.06855499945481	0.428494025436384	0.668291482416113
TPST2	0.968185354301191	-0.176396085725422	0.859982779589392
CEP41	1.13909885111152	0.488040867388398	0.625520894288544
COLGALT2	0.905644944799226	-0.918822247103012	0.358188554039549
AIFM1	2.52580502480132	2.30179478111093	0.0213467480155349
ALDH6A1	0.930427784716473	-0.260960639367826	0.794122860985847
ATP6V1E1	2.16167197948943	2.19256666647701	0.0283386149577512
A2M	0.927117782174845	-0.462577364167526	0.643667336819175
MIS18A	1.52005246012168	1.48795357819137	0.136763136463401
ZNF524	0.854082714415635	-0.702062047823159	0.482640469225223
TP53BP2	1.19328842943381	0.785074199621562	0.432410065761684
NUP205	1.16028533649022	0.640519791057736	0.521834726687325
UBE2R2	1.11908037579491	0.337449646663437	0.735777964397235
PLEKHG7	0.848256314710114	-1.86863615479016	0.0616734520967789
CASP8AP2	1.16444871417328	0.581569015844852	0.560857018178565
PLPP2	0.934902110669859	-0.665201289687686	0.505921755720829
VDR	0.85634605393341	-1.24047417645068	0.214800059900236
CHD5	1.14085262581609	1.22772667277122	0.219549590167336
AVEN	0.998250778529424	-0.00621842371756046	0.995038447699456
FSD1	1.13731033690997	0.931099745555436	0.35180197022817
RPAP3	1.28409254177372	0.750885815394189	0.45272137765778
PXK	1.10563890549993	0.317011704905379	0.751234720755217
NUP155	1.07171624407793	0.235213335930523	0.814043155758537
WDR43	1.29435758651687	0.683547967985247	0.494260650433106
VAMP2	1.08527209383212	0.356047510777511	0.721804984999854
CTSO	0.684909544930838	-2.42030331045412	0.0155075661274422
SPAG1	0.934729574401275	-0.352402334196814	0.724536551691331
NMU	0.927772314829361	-0.681682201329124	0.495439924365177
ERI1	0.950421871285006	-0.153679968207911	0.877862080185143
DLL3	1.15825737333325	1.29353565223971	0.195825861573734
DPF1	1.16670770957397	1.20305640377081	0.228954494457303
HSD17B8	1.05920053399997	0.34988264660596	0.726426770913877
TMEM53	1.01853309110841	0.0827243543852433	0.934070719242586
IGFALS	1.05176355364669	0.430258923157086	0.667007303930295
CTPS2	1.7530632010275	1.66927719370071	0.095062457846446
TOLLIP	1.68186694029168	1.62963265811553	0.103179157809503
ZBTB12	1.00932711272309	0.0583492147272555	0.953470466578563
GPR156	1.04645889488521	0.313013498513882	0.754270406778202
TMBIM1	0.968502856103452	-0.361190505624046	0.717957039169975
TCTEX1D4	1.38295633994833	3.07652264860967	0.00209430391736576
MAP4K4	0.938382123130489	-0.323879371592414	0.746029362009303
ZNF644	1.36955908838881	0.976564001028766	0.32878504840655
SDPR	1.02091257694893	0.144817181136639	0.884855216642005
PWWP2B	0.901719715756961	-0.446552177142511	0.655198431437311
HK2	1.02324244177356	0.158081761854534	0.874392371831709
STAR	1.12353803502273	1.24592595266686	0.212791581160717
MAPK6	1.43594299529817	1.49623162273586	0.134593306603187
SLC6A13	0.906307420870667	-1.09515346637101	0.273449408229284
TPP2	1.38074384365408	1.11055505061385	0.266759919792994
CPM	0.884259968430468	-1.00317847560787	0.315774756326772
S100A16	0.955462865074402	-0.32726396444725	0.743468245281844
H2AFZ	1.08683191227328	0.346487153379142	0.728976637130513
CBX1	0.621372582893877	-1.77457635711907	0.0759678639316678
HIST1H2AI	1.17798575862955	1.0841177776039	0.278312581483483
SLIT2	1.24882996355752	1.40609607640903	0.159695597317989
TMEM39A	0.784461722671987	-0.51691099159335	0.605218294354375
EPCAM	1.03781005453937	0.316014444997512	0.751991544030919
[truncated: 4,965 more rows]
